# Supplementary material for: TEMI: tissue-expansion mass-spectrometry imaging
Source: Nat Methods. 2025 Apr 22;22(5):1051–8. doi: 10.1038/s41592-025-02664-9 (PMC12074994; doi:10.1038/s41592-025-02664-9)
Supplement: Supplementary file 3 — Results of lipidomics, metabolomics, and proteomics. [file 41592_2025_2664_MOESM3_ESM.xlsx]

## Sheet: Lipidomics
ID	LipidMolec	LipidMolecGroup	ClassKey	SubClassKey	FAKey	FAGroupKey	CalcMass	BaseRt	MolFormula	MainIon	IonCnt	IsoCnt	PDBCnt	TotalSmpIDRate(%)	TotalGrade	norm_ctrl_1	norm_ctrl_2	norm_ctrl_3	norm_ctrl_4	norm_Ex_1	norm_Ex_2	norm_Ex_3	norm_Ex_4	norm_ExP_1	norm_ExP_2	norm_ExP_3	norm_ExP_4
41	AcCa(16:0)	AcCa(16:0)	AcCa	Fatty acyl carnitines	(16:0)	(16:0)	399.335	4.78	C23 H45 N1 O4	M+H	1	1	0	25	A	25.648	427.178	139.918	170.385	111.109	59.3929	382.999	139.254	12.5191	26.6122	44.9372	220.734
47	AcCa(16:1)	AcCa(16:1)	AcCa	Fatty acyl carnitines	(16:1)	(16:1)	397.319	4.2332	C23 H43 N1 O4	M+H	1	1	0	16.67	A	6.96583	75.2809	41.6933	67.2858	13.7614	9.43793	44.0315	12.8409	0.0527912	0.102309	0.366759	0.341249
51	AcCa(17:0)	AcCa(17:0)	AcCa	Fatty acyl carnitines	(17:0)	(17:0)	413.351	5.8059	C24 H47 N1 O4	M+H	1	1	0	8.33	B	0.803684	3.06929	1.4594	6.00947	0.947279	0.557232	3.92336	0.576432	0.0160395	0.182612	1.44674	1.40958
39	AcCa(18:0)	AcCa(18:0)	AcCa	Fatty acyl carnitines	(18:0)	(18:0)	427.366	6.8438	C25 H49 N1 O4	M+H	1	1	0	25	A	32.2711	129.287	119.124	147.811	48.0628	26.514	280.051	59.3325	10.2923	10.6839	61.842	65.342
32	AcCa(18:1)	AcCa(18:1)	AcCa	Fatty acyl carnitines	(18:1)	(18:1)	425.351	4.9714	C25 H47 N1 O4	M+H	1	1	0	33.33	A	12.6888	153.169	166.746	152.292	61.2448	41.279	344.261	99.5151	3.36468	5.1797	32.884	24.7217
49	AcCa(18:2)	AcCa(18:2)	AcCa	Fatty acyl carnitines	(18:2)	(18:2)	423.335	4.6866	C25 H45 N1 O4	M+H	1	1	0	8.33	C	2.87871	36.8244	14.872	10.7016	5.45989	3.09257	22.5433	0.582133	0.0288869	0.0523417	0.00104494	0.171559
31	AcCa(20:0)	AcCa(20:0)	AcCa	Fatty acyl carnitines	(20:0)	(20:0)	455.397	7.8698	C27 H53 N1 O4	M+H	1	1	0	8.33	B	2.63816	47.2073	7.64419	19.6593	4.03966	3.12023	7.33499	5.62559	0.637054	0.85405	2.59773	7.82596
45	AcCa(20:1)	AcCa(20:1)	AcCa	Fatty acyl carnitines	(20:1)	(20:1)	453.382	6.8342	C27 H51 N1 O4	M+H	1	1	0	16.67	B	7.45582	100.951	25.3321	41.4069	7.39	7.85351	63.0073	13.5415	0.886723	1.04986	4.29955	5.99955
30	AcCa(20:4)	AcCa(20:4)	AcCa	Fatty acyl carnitines	(20:4)	(20:4)	447.335	3.74	C27 H45 N1 O4	M+H	1	1	0	16.67	A	2.68882	45.5101	20.8835	23.1005	9.05442	5.76831	36.1129	4.75518	0.0127328	0.0250903	0.477544	1.15474
50	AcCa(24:3)	AcCa(24:3)	AcCa	Fatty acyl carnitines	(24:3)	(24:3)	505.413	12.8112	C31 H55 N1 O4	M+H	1	1	0	8.33	C	0.681857	30.3312	1.91803	0.299698	0.524772	1.42753	5.51857	0.698983	0.0692237	0.5	5.09773	15.664
2029	AEA(16:0)	AEA(16:0)	AEA	N-acyl ethanolamines	(16:0)	(16:0)	299.282	6.9886	C18 H37 N1 O2	M+H	1	1	0	8.33	C	5.35033	5.62783	1.14343	4.24501	0.996093	0.791547	8.83394	1.36887	0.118438	0.961406	0.819801	0.88715
2032	AEA(20:0)	AEA(20:0)	AEA	N-acyl ethanolamines	(20:0)	(20:0)	355.345	9.9586	C22 H45 N1 O2	M+H	1	1	0	8.33	C	1.37218	31.6706	11.6349	10.1052	4.30524	4.18396	18.9187	6.27016	0.216728	0.586406	1.50713	1.72973
419	Cer(d16:0_20:1)	Cer(d36:1)	Cer	acylsphingosines	(d16:0_20:1)	(d36:1)	565.543	24.215	C36 H71 N1 O3	M-H	2	3	0	16.67	B	0.00685006	2.01065	0.0899491	0.0181976	0.032658	0.0222935	0.0372259	0.0161657	0.0688621	0.0112595	0.0499825	0.0075184
439	Cer(d17:0_22:1)	Cer(d39:1)	Cer	acylsphingosines	(d17:0_22:1)	(d39:1)	607.59	26.405	C39 H77 N1 O3	M+H-H2O	1	3	3	8.33	C	20.9061	7.90509	46.6257	72.3241	27.364	13.8674	108.385	36.3434	7.20607	15.4884	50.5228	113.197
523	Cer(d18:0_16:0)	Cer(d34:0)	Cer	acylsphinganines	(d18:0_16:0)	(d34:0)	539.528	17.8534	C34 H69 N1 O3	M+H	1	1	1	8.33	C	0.000201746	0.000517889	3.94465e-07	2.28089e-07	1.0411e-06	4.98879e-07	2.7215e-06	1.23518e-07	0.012792	0.0254395	0.000535486	0.00737086
430	Cer(d18:0_18:0)	Cer(d36:0)	Cer	acylsphinganines	(d18:0_18:0)	(d36:0)	567.559	25.4398	C36 H73 N1 O3	M+HCOO	2	2	2	25	A	0.0101895	0.0902479	0.0769282	0.0301583	0.0052078	0.0298976	0.0516607	0.0182334	0.0580685	0.0384941	0.078891	0.0155034
521	Cer(d18:0_20:0)	Cer(d38:0)	Cer	acylsphinganines	(d18:0_20:0)	(d38:0)	595.59	28.3477	C38 H77 N1 O3	M+H	1	1	3	8.33	C	0.0111251	37.4448	5.25908	19.6077	0.492695	2.842	11.7938	5.498	0.211924	3.84097	7.7664	14.3684
525	Cer(d18:0_22:0)	Cer(d40:0)	Cer	acylsphinganines	(d18:0_22:0)	(d40:0)	623.622	28.169	C40 H81 N1 O3	M+H	1	1	3	8.33	C	40.1569	89.2273	1.57862	24.8167	15.5403	0.691982	80.0294	81.3003	0.363091	23.6518	41.1194	64.5049
458	Cer(d18:0_22:1)	Cer(d40:1)	Cer	acylsphingosines	(d18:0_22:1)	(d40:1)	621.606	27.0369	C40 H79 N1 O3	M+H	1	3	3	8.33	C	92.9528	34.6038	245.405	294.904	33.1509	230.995	712.526	136.624	20.3307	76.8948	154.692	899.857
526	Cer(d18:0_23:0)	Cer(d41:0)	Cer	acylsphinganines	(d18:0_23:0)	(d41:0)	637.637	29.3193	C41 H83 N1 O3	M+H	1	1	1	8.33	C	5.6078	36.7376	2.77492	106.531	0.11659	0.671557	30.9628	0.829433	0.0967176	1.33971	61.7339	139.873
514	Cer(d18:0_23:1)	Cer(d41:1)	Cer	acylsphingosines	(d18:0_23:1)	(d41:1)	635.622	28.6358	C41 H81 N1 O3	M+H	2	2	1	25	C	0.27874	142.455	2.17677	33.8298	5.50385	33.2928	137.862	23.797	1.13753	19.23	28.6014	68.5846
492	Cer(d18:0_24:0)	Cer(d42:0)	Cer	acylsphinganines	(d18:0_24:0)	(d42:0)	651.653	25.665	C42 H85 N1 O3	M+H	2	1	2	33.33	C	1.10212	44.7497	8.04723	21.0342	15.3372	8.95257	9.11226	18.3631	3.67793	10.4921	31.6839	91.8898
501	Cer(d18:0_24:1)	Cer(d42:1)	Cer	acylsphingosines	(d18:0_24:1)	(d42:1)	649.637	30.5866	C42 H83 N1 O3	M-H	1	2	0	8.33	A	0.000100522	0.00553721	0.000783944	0.00442592	5.24427e-07	0.0120609	0.010384	0.00493557	1.72432e-05	0.0102444	0.014341	0.00454842
393	Cer(d18:1_16:0)	Cer(d34:1)	Cer	acylsphingosines	(d18:1_16:0)	(d34:1)	537.512	19.7019	C34 H67 N1 O3	M+H-H2O	1	2	3	8.33	C	5.56389	37.6345	20.4366	17.3063	6.00418	2.96688	10.1738	2.4528	0.232129	1.31252	6.4076	15.9147
524	Cer(d18:1_17:2)	Cer(d35:3)	Cer	acylsphingosines	(d18:1_17:2)	(d35:3)	547.496	26.6195	C35 H65 N1 O3	M+H	1	1	0	8.33	A	2.58691	4.44683	12.2281	20.6531	4.33415	0.266851	14.5238	1.93098	1.9552	10.5819	19.35	1.45106
401	Cer(d18:1_18:0)	Cer(d36:1)	Cer	acylsphingosines	(d18:1_18:0)	(d36:1)	565.543	19.6353	C36 H71 N1 O3	M+H-H2O	2	3	3	50	A	108.996	1047.26	492.104	618.284	163.813	146.279	420.779	211.19	8.2713	62.0903	345.978	551.127
496	Cer(d18:1_18:1)	Cer(d36:2)	Cer	acylsphingosines	(d18:1_18:1)	(d36:2)	563.528	13.6229	C36 H69 N1 O3	M+H	1	3	1	8.33	A	3.42535	17.4448	6.83621	3.78279	3.60444	3.58501	8.26977	10.0998	0.0259975	2.49032	6.64207	8.65696
527	Cer(d18:1_19:0)	Cer(d37:1)	Cer	acylsphingosines	(d18:1_19:0)	(d37:1)	579.559	25.5849	C37 H73 N1 O3	M+H-H2O	1	1	3	8.33	C	0.787458	11.403	2.92616	8.67485	3.38104	1.78188	4.64555	1.75027	0.834292	0.918901	3.43196	9.87444
432	Cer(d18:1_20:0)	Cer(d38:1)	Cer	acylsphingosines	(d18:1_20:0)	(d38:1)	593.575	23.9176	C38 H75 N1 O3	M+H-H2O	1	3	3	8.33	C	4.20836	273.985	71.8992	43.8642	22.7143	40.7723	68.1714	17.1346	2.9226	25.6541	27.131	275.179
436	Cer(d18:1_21:1)	Cer(d39:2)	Cer	acylsphingosines	(d18:1_21:1)	(d39:2)	605.575	24.6014	C39 H75 N1 O3	M+H	2	2	0	41.67	A	7.85156	339.02	92.2867	121.133	85.1024	37.9214	175.088	61.7928	12.9794	32.1578	103.152	291.456
449	Cer(d18:1_22:1)	Cer(d40:2)	Cer	acylsphingosines	(d18:1_22:1)	(d40:2)	619.59	26.1874	C40 H77 N1 O3	M+H	1	2	0	33.33	A	196.31	825.547	399.888	517.548	118.646	248.654	661.639	387.1	64.8175	183.855	272.301	611.115
504	Cer(d18:1_22:2)	Cer(d40:3)	Cer	acylsphingosines	(d18:1_22:2)	(d40:3)	617.575	22.0333	C40 H75 N1 O3	M+H	1	2	0	33.33	A	12.8548	56.7662	31.5997	45.4773	12.4903	22.2962	58.3495	26.516	6.66633	29.7421	42.5023	355.905
487	Cer(d18:1_23:1)	Cer(d41:2)	Cer	acylsphingosines	(d18:1_23:1)	(d41:2)	633.606	27.6765	C41 H79 N1 O3	M+H	2	2	0	16.67	A	449.925	506.259	206.682	1155.97	218.804	323.619	1308.34	241.104	1.84122	164.977	610.334	998.492
478	Cer(d18:1_24:1)	Cer(d42:2)	Cer	acylsphingosines	(d18:1_24:1)	(d42:2)	647.622	28.8171	C42 H81 N1 O3	M+H	1	3	1	33.33	A	690.104	4288.09	1796.63	766.568	766.035	263.392	2272.03	714.866	25.6932	396.331	1090.79	919.878
498	Cer(d18:2_18:0)	Cer(d36:2)	Cer	acylsphingosines	(d18:2_18:0)	(d36:2)	563.528	16.2761	C36 H69 N1 O3	M+H-H2O	1	3	6	8.33	C	1.7791	33.7591	19.5427	14.3807	6.37716	5.01195	20.8159	2.74469	1.11671	3.23669	9.8245	5.55199
506	Cer(d18:2_22:1)	Cer(d40:3)	Cer	acylsphingosines	(d18:2_22:1)	(d40:3)	617.575	23.0492	C40 H75 N1 O3	M+H	1	2	0	8.33	A	12.8783	373.275	83.2286	97.6542	32.5811	22.6695	22.2352	15.866	5.45947	13.7789	23.4678	9.37901
486	Cer(d18:2_23:0)	Cer(d41:2)	Cer	acylsphingosines	(d18:2_23:0)	(d41:2)	633.606	25.9043	C41 H79 N1 O3	M+H-H2O	1	2	2	8.33	C	15.6988	57.2097	97.6905	147.473	51.5788	42.682	222.104	53.7083	6.46807	30.054	100.702	219.603
519	Cer(d19:1_25:0)	Cer(d44:1)	Cer	acylceramides	(d19:1_25:0)	(d44:1)	691.648	28.6852	C44 H85 N1 O4	M+H-H2O	1	1	0	8.33	C	0.23243	19.2623	2.47953	33.6851	0.584457	13.3407	68.0636	11.4388	0.526485	19.2463	8.79713	207.171
435	Cer(d20:1_18:0)	Cer(d38:1)	Cer	acylsphingosines	(d20:1_18:0)	(d38:1)	593.575	27.7126	C38 H75 N1 O3	M+H-H2O	3	3	3	33.33	A	26.2874	342.283	199.856	261.168	34.8569	54.1853	190.896	84.5989	17.2623	38.3901	124.594	398.726
522	Cer(d20:1_23:2)	Cer(d43:3)	Cer	acylsphingosines	(d20:1_23:2)	(d43:3)	659.622	27.4918	C43 H81 N1 O3	M+H	1	1	0	8.33	C	2.57626	9.07993	1.35757	3.55454	0.926432	2.58162	8.79911	0.210422	0.0865515	0.726164	1.31747	1.08895
517	Cer(d20:1_24:1)	Cer(d44:2)	Cer	acylsphingosines	(d20:1_24:1)	(d44:2)	675.653	30.6973	C44 H85 N1 O3	M+H	2	1	0	16.67	A	0.115048	237.049	46.3014	189.791	0.219127	37.9066	218.107	68.7276	0.0143202	4.66713	66.1529	153.001
427	Cer(d36:0)	Cer(d36:0)	Cer	acylsphinganines	(d36:0)	(d36:0)	567.559	25.1873	C36 H73 N1 O3	M+HCOO	1	2	2	16.67	C	0.0161324	0.0661135	0.0338986	0.0343169	0.0181524	0.0210338	0.0240909	0.0150741	0.0206583	0.0205647	0.0284128	0.00579892
418	Cer(d36:1)	Cer(d36:1)	Cer	acylsphingosines	(d36:1)	(d36:1)	565.543	24.1551	C36 H71 N1 O3	M+HCOO	1	3	3	8.33	C	0.0131806	0.0684542	0.0105001	0.0529937	0.027724	0.0260438	0.0270627	0.00679729	0.0306109	0.00618647	0.0301449	0.00176368
460	Cer(d40:1)	Cer(d40:1)	Cer	acylsphingosines	(d40:1)	(d40:1)	621.606	29.9954	C40 H79 N1 O3	M+HCOO	1	3	3	8.33	C	0.000370572	0.00475336	0.0897051	0.142828	0.000832108	0.143216	0.0134994	0.0639548	0.00127516	0.18146	0.028335	0.0713216
483	Cer(d42:2)	Cer(d42:2)	Cer	acylsphingosines	(d42:2)	(d42:2)	647.622	30.2469	C42 H81 N1 O3	M+HCOO	1	3	2	8.33	C	0.000148902	0.0155953	0.00826784	0.0367227	0.000286875	0.0177465	0.0184527	0.0169686	0.00023431	0.0119279	0.0135365	0.00180148
2028	Ch()	Ch	Ch	cholesterol			386.355	16.9174	C27 H46 O1	M+H-H2O	1	1	0	8.33	A	1.11272	16.9865	9.78268	101.468	11.6485	1.42561	42.8105	15.6252	11.6342	3.41108	13.8687	28.1001
2052	Co(Q9)	Co(0:0Q9)	Co	Coenzyme Q	(Q9)	(0:0Q9)	794.621	32.2168	C54 H82 O4	M+H	1	1	0	8.33	A	0.0197574	25.7678	0.0363441	4.01556	0.0327483	0.419532	0.617396	0.478684	0.00100215	0.0367858	0.00720926	0.0227698
55	DG(16:0_20:4)	DG(36:4)	DG	diacyl	(16:0_20:4)	(36:4)	616.507	22.9943	C39 H68 O5	M+H	2	1	1	50	A	20.5746	428.785	41.9345	106.214	54.7279	23.0995	70.1968	11.5209	0.715003	1.90587	5.13468	14.5426
97	DG(16:0_22:6)	DG(38:6)	DG	diacyl	(16:0_22:6)	(38:6)	640.507	21.6869	C41 H68 O5	M+NH4	1	1	1	16.67	A	54.6642	1003.35	185.876	252.394	75.7302	41.8802	190.544	85.6917	0.437182	7.39013	7.23192	16.6926
122	DG(16:1_18:1)	DG(34:2)	DG	diacyl	(16:1_18:1)	(34:2)	592.507	23.289	C37 H68 O5	M+NH4	1	1	1	8.33	A	0.0433346	3.00956	1.81788	7.41965	0.845589	1.03548	5.54658	0.120394	0.015894	0.0380116	0.0591419	0.00455886
130	DG(18:0_18:1)	DG(36:1)	DG	diacyl	(18:0_18:1)	(36:1)	622.554	29.2042	C39 H74 O5	M+NH4	1	2	1	8.33	A	2.28639	1586.98	69.6265	801.152	0.598734	106.366	635.028	73.6502	0.0299029	21.8426	33.9874	98.5521
125	DG(18:0_20:4)	DG(38:4)	DG	diacyl	(18:0_20:4)	(38:4)	644.538	26.5299	C41 H72 O5	M+H	2	2	1	25	A	83.2494	904.839	336.667	394.108	60.2258	39.3162	778.352	85.921	2.39436	8.38827	6.82543	11.0893
134	DG(18:0_22:4)	DG(40:4)	DG	diacyl	(18:0_22:4)	(40:4)	672.569	28.8288	C43 H76 O5	M+H	2	1	1	16.67	A	0.347612	92.0313	1.54225	19.574	0.327519	0.931179	42.5088	1.8706	0.030229	0.0300372	0.00218698	0.285133
127	DG(18:0_22:5)	DG(40:5)	DG	diacyl	(18:0_22:5)	(40:5)	670.554	26.4821	C43 H74 O5	M+H	1	1	1	8.33	A	1.54873	8.96117	18.2102	3.79274	1.40111	2.89452	20.5372	0.343354	1.27741e-05	0.246713	0.45581	0.34672
114	DG(18:0_22:6)	DG(40:6)	DG	diacyl	(18:0_22:6)	(40:6)	668.538	25.6455	C43 H72 O5	M+H	2	1	1	25	A	68.2982	1010.25	175.534	757.854	403.023	301.778	1162.93	155.095	11.7766	24.1993	92.7701	110.018
101	DG(18:1_22:6)	DG(40:7)	DG	diacyl	(18:1_22:6)	(40:7)	666.522	21.8046	C43 H70 O5	M+NH4	2	1	1	33.33	A	4.80866	71.373	14.2139	16.424	13.323	8.21347	10.9143	13.3753	0.630722	1.28766	1.1257	3.41603
139	DG(19:2)	DG(19:2)	DG	diacyl	(19:2)	(19:2)	382.272	4.3147	C22 H38 O5	M+NH4	1	1	0	8.33	C	0.0172748	0.561748	0.567575	0.604897	0.258814	1.12031	5.32787	1.9254	0.328273	30.0023	66.668	184.692
104	DG(20:1_22:6)	DG(42:7)	DG	diacyl	(20:1_22:6)	(42:7)	694.554	25.6895	C45 H74 O5	M+H	1	1	1	8.33	A	0.432146	5.04731	0.404657	4.40813	2.32364	0.260707	3.88278	1.24917	0.0225869	0.145652	0.490343	0.31682
151	DG(20:3_27:4)	DG(47:7)	DG	diacyl	(20:3_27:4)	(47:7)	764.632	13.8674	C50 H84 O5	M+Na	1	1	0	8.33	C	0.32488	2.95333	0.409399	0.121359		0.174205	1.35833		0.000215112	0.256252	0.52167	0.634681
119	DG(24:1_20:4)	DG(44:5)	DG	diacyl	(24:1_20:4)	(44:5)	726.616	30.9444	C47 H82 O5	M+Na	1	1	0	8.33	A	0.0032738	12.4325	1.13286	3.2461	0.00449495	2.09095	5.94053	3.08264		0.418105	0.373854	0.499397
138	DG(25:4_18:1)	DG(43:5)	DG	diacyl	(25:4_18:1)	(43:5)	712.601	32.4309	C46 H80 O5	M+H	1	1	1	8.33	C	0.000602549	0.994973	0.000238783	0.645571	0.0029334	0.0161009	0.0546003	0.492642	4.82016e-05	0.0143804	0.00912263	0.0429115
147	DG(26:4_18:0)	DG(44:4)	DG	diacyl	(26:4_18:0)	(44:4)	728.632	11.1824	C47 H84 O5	M+Na	1	1	3	8.33	C	0.649084	20.8708	4.55548	16.0034	2.35924	0.600974	11.0727	2.93517	0.669471	0.280526	5.67238	11.2518
120	DG(O-13:0_19:0)	DG(O-32:0)	DG	alkyl-acyl	(O-13:0_19:0)	(O-32:0)	554.527	24.1779	C35 H70 O4	M+H	1	1	0	8.33	B	8.21945	164.114	62.04	67.922	28.3842	19.3398	76.3916	20.8802	7.36037	7.61034	19.8354	77.1737
135	DG(O-15:0_19:0)	DG(O-34:0)	DG	alkyl-acyl	(O-15:0_19:0)	(O-34:0)	582.559	27.7116	C37 H74 O4	M+H	1	2	0	8.33	B	2.67923	100.315	30.2345	26.6071	3.73681	12.4061	53.8928	6.34189	1.98533	0.270968	14.1623	51.1349
91	DG(O-15:0_22:2)	DG(O-37:2)	DG	alkyl-acyl	(O-15:0_22:2)	(O-37:2)	620.574	23.9711	C40 H76 O4	M+NH4	1	3	0	8.33	C	5.1177	158.703	25.7436	60.0917	23.9173	25.2453	62.034	12.497	2.28955	12.013	30.6075	71.929
112	DG(O-15:1_23:0)	DG(O-38:1)	DG	alkyl-acyl	(O-15:1_23:0)	(O-38:1)	636.606	27.4201	C41 H80 O4	M+NH4	1	2	0	8.33	C	0.896808	27.5616	0.649544	17.2152	1.38689	3.65575	32.6812	6.18969	1.31862	2.27845	8.64455	12.4757
74	DG(O-15:1_24:1)	DG(O-39:2)	DG	alkyl-acyl	(O-15:1_24:1)	(O-39:2)	648.606	25.3369	C42 H80 O4	M+NH4	1	4	0	25	C	16.9755	191.484	34.8753	100.25	28.5933	18.2349	93.3635	15.987	3.06962	12.2123	37.6043	159.664
136	DG(O-16:0_18:0)	DG(O-34:0)	DG	alkyl-acyl	(O-16:0_18:0)	(O-34:0)	582.559	27.7946	C37 H74 O4	M+H	1	2	0	8.33	C	0.280497	5.48837	0.784407	2.9602	0.985724	2.68098	3.17396	0.178645	0.278359	0.328459	0.379095	2.83685
89	DG(O-16:0_18:1)	DG(O-34:1)	DG	alkyl-acyl	(O-16:0_18:1)	(O-34:1)	580.543	24.4804	C37 H72 O4	M+H	1	2	0	16.67	C	18.379	214.912	93.7841	177.917	60.4253	45.7609	122.352	63.6125	5.38043	8.89525	29.8633	61.8468
128	DG(O-16:0_20:1)	DG(O-36:1)	DG	alkyl-acyl	(O-16:0_20:1)	(O-36:1)	608.574	27.5224	C39 H76 O4	M+H	1	1	0	8.33	C	0.270965	2.5893	16.2372	12.3012	1.98841	2.88382	42.5663	7.49482	0.323498	2.02733	5.66492	11.9082
148	DG(O-17:0_19:0)	DG(O-36:0)	DG	alkyl-acyl	(O-17:0_19:0)	(O-36:0)	610.59	29.7234	C39 H78 O4	M+H	1	1	0	8.33	B	0.034759	1.42677	7.42537	38.6571	0.0326695	8.15593	37.4416	20.6425	0.542774	6.30912	2.16059	38.2098
141	DG(O-17:1_18:0)	DG(O-35:1)	DG	alkyl-acyl	(O-17:1_18:0)	(O-35:1)	594.559	24.3521	C38 H74 O4	M+NH4	1	1	0	16.67	C	32.918	397.832	149.96	161.455	107.779	76.632	264.006	94.827	12.543	52.8678	149.155	432.848
103	DG(O-18:1_22:4)	DG(O-40:5)	DG	alkyl-acyl	(O-18:1_22:4)	(O-40:5)	656.574	30.395	C43 H76 O4	M+NH4	1	1	0	8.33	C	0.0498897	17.0535	13.7806	52.1196	0.0434203	9.09715	48.4163	20.8718	0.00102301	1.59288	1.36704	2.90506
129	DG(O-18:4_20:4)	DG(O-38:8)	DG	alkyl-acyl	(O-18:4_20:4)	(O-38:8)	622.496	10.9162	C41 H66 O4	M+H	1	1	0	8.33	C	0.847007	0.394796	3.64285	3.22077	0.793023	2.92425	12.3195	6.62726	0.12604	0.0957402	0.292916	0.573298
111	DG(O-19:1_18:0)	DG(O-37:1)	DG	alkyl-acyl	(O-19:1_18:0)	(O-37:1)	622.59	27.5822	C40 H78 O4	M+NH4	1	1	0	16.67	C	104.959	40.3292	405.529	580.022	61.3249	178.078	1440.53	287.669	50.0313	213.994	564.895	1858.76
94	DG(O-19:1_18:1)	DG(O-37:2)	DG	alkyl-acyl	(O-19:1_18:1)	(O-37:2)	620.574	26.2731	C40 H76 O4	M+NH4	1	3	0	16.67	C	20.5542	127.558	45.2019	22.3422	12.2442	22.4563	65.5031	38.4996	4.09162	21.8352	44.6307	135.635
113	DG(O-20:1_18:0)	DG(O-38:1)	DG	alkyl-acyl	(O-20:1_18:0)	(O-38:1)	636.606	28.8316	C41 H80 O4	M+NH4	1	2	0	16.67	C	9.51216	651.883	19.634	101.001	5.63551	88.884	107.717	67.5074	0.537417	44.8757	67.5178	134.575
121	DG(O-20:6_16:0)	DG(O-36:6)	DG	alkyl-acyl	(O-20:6_16:0)	(O-36:6)	598.496	12.7517	C39 H66 O4	M+H	1	1	0	8.33	C	29.3804	281.298	153.884	58.373	150.206	64.532	278.119	69.0253	1.54355	4.90317	8.70545	15.4091
107	DG(O-20:6_18:0)	DG(O-38:6)	DG	alkyl-acyl	(O-20:6_18:0)	(O-38:6)	626.527	15.2153	C41 H70 O4	M+H	1	1	0	16.67	C	393.499	1522.13	462.197	870.952	559.883	308.011	706.026	406.591	20.6873	141.159	140.129	47.8885
58	DG(O-20:6_18:1)	DG(O-38:7)	DG	alkyl-acyl	(O-20:6_18:1)	(O-38:7)	624.512	12.7069	C41 H68 O4	M+H	1	1	0	25	C	59.9657	1866.45	505.157	895.767	370.408	459.416	1003.52	603.917	1.73976	24.5033	59.8166	58.9247
84	DG(O-21:1_18:0)	DG(O-39:1)	DG	alkyl-acyl	(O-21:1_18:0)	(O-39:1)	650.621	29.7131	C42 H82 O4	M+NH4	1	2	0	33.33	C	0.881065	856.298	40.5788	766.628	1.00059	244.494	1294.48	303.447	7.49691	142.332	96.557	2037.48
78	DG(O-21:1_18:1)	DG(O-39:2)	DG	alkyl-acyl	(O-21:1_18:1)	(O-39:2)	648.606	28.8273	C42 H80 O4	M+NH4	1	4	0	16.67	C	35.7754	380.84	112.772	161.699	21.473	26.7935	180.719	60.4317	1.50832	36.527	85.5609	173.071
76	DG(O-21:2_18:0)	DG(O-39:2)	DG	alkyl-acyl	(O-21:2_18:0)	(O-39:2)	648.606	27.235	C42 H80 O4	M+NH4	1	4	0	33.33	C	10.6763	853.982	278.678	425.677	63.3642	140.392	553.868	113.399	8.98252	37.0885	177.379	305.897
69	DG(O-21:2_18:1)	DG(O-39:3)	DG	alkyl-acyl	(O-21:2_18:1)	(O-39:3)	646.59	25.905	C42 H78 O4	M+NH4	1	2	0	33.33	C	7.24323	195.644	40.7968	70.3823	26.9769	20.4359	75.2604	30.5067	3.45289	16.1364	26.5644	85.8269
146	DG(O-22:1_18:0)	DG(O-40:1)	DG	alkyl-acyl	(O-22:1_18:0)	(O-40:1)	664.637	30.6265	C43 H84 O4	M+NH4	1	1	0	8.33	C	0.000632859	21.5031	5.61525	8.79153	0.000877821	0.539596	10.1203	14.5765	0.000170672	0.122263	5.88612	32.7132
66	DG(O-22:6_18:0)	DG(O-40:6)	DG	alkyl-acyl	(O-22:6_18:0)	(O-40:6)	654.559	19.3012	C43 H74 O4	M+H	1	1	0	25	C	6.36339	84.2746	50.2691	12.1199	26.1693	12.055	56.9094	18.7407	0.000534971	0.253766	0.968286	1.70726
118	DG(O-22:6_22:6)	DG(O-44:12)	DG	alkyl-acyl	(O-22:6_22:6)	(O-44:12)	698.527	14.9138	C47 H70 O4	M+H	1	1	0	8.33	C	20.2576	161.438	29.2249	24.5112	14.8796	2.50675	1.27092	4.70185	0.0250542	1.01541	1.64542	1.39292
71	DG(O-23:3_16:0)	DG(O-39:3)	DG	alkyl-acyl	(O-23:3_16:0)	(O-39:3)	646.59	28.8408	C42 H78 O4	M+NH4	1	2	0	8.33	C	0.290024	6.86724	0.0484161	0.201486	0.00600335	1.29697	9.34712	0.426839	0.0063538	0.354898	0.123071	0.633097
149	DG(O-5:0_14:2)	DG(O-19:2)	DG	alkyl-acyl	(O-5:0_14:2)	(O-19:2)	368.293	12.987	C22 H40 O4	M+H	1	1	0	8.33	C	81.4983	420.328	38.4437	171.392	40.7706	32.4061	97.4682	60.6862	0.108234	10.7793	64.6271	100.079
52	DG(O-7:0_14:2)	DG(O-21:2)	DG	alkyl-acyl	(O-7:0_14:2)	(O-21:2)	396.324	15.9733	C24 H44 O4	M+H	1	1	0	8.33	C	3.50129	32.604	5.59999	22.2288	2.02545	7.27174	13.7413	11.158	7.5004	5.78166	11.1153	48.3674
133	DG(O-7:0_16:2)	DG(O-23:2)	DG	alkyl-acyl	(O-7:0_16:2)	(O-23:2)	424.355	19.2308	C26 H48 O4	M+H	1	1	0	8.33	C	7.97687	36.1768	1.13094	8.99445	6.48934	3.34211	5.64534	6.60717	0.801278	7.17225	13.9009	58.8417
142	DG(P-15:2_24:0)	DG(P-39:2)	DG	alkenyl-acyl	(P-15:2_24:0)	(P-39:2)	646.59	24.4969	C42 H78 O4	M+NH4	1	1	0	8.33	C	0.381691	17.7646	1.36839	8.97214	3.78245	1.61754	16.1603	0.787916	1.84559	1.95573	118.109	8.71164
137	DG(P-22:7_17:0)	DG(P-39:7)	DG	alkenyl-acyl	(P-22:7_17:0)	(P-39:7)	636.512	17.0749	C42 H68 O4	M+H	1	1	0	8.33	C	1.19064	9.68066	4.40641	0.721401	3.12	2.03268	6.95504	2.29765	0.0376789	1.00968	0.230029	1.62518
145	DG(P-22:7_18:0)	DG(P-40:7)	DG	alkenyl-acyl	(P-22:7_18:0)	(P-40:7)	650.527	18.9694	C43 H70 O4	M+H	1	1	0	8.33	C	349.256	3828.55	2135.22	1840.71	528.666	316.456	1550.74	526.533	63.4551	73.3426	152.246	586.268
117	DG(P-22:7_22:6)	DG(P-44:13)	DG	alkenyl-acyl	(P-22:7_22:6)	(P-44:13)	694.496	9.2209	C47 H66 O4	M+H	1	1	0	8.33	C	0.0753079	0.800463	1.00612	0.402943	0.563025	0.604566	0.188796	0.705715	0.00486848	0.000291853	0.0184848	0.0678079
1721	Hex1Cer(d16:0_24:1)	Hex1Cer(d40:1)	Hex1Cer	Ceramide monosaccharides	(d16:0_24:1)	(d40:1)	783.659	26.8526	C46 H89 N1 O8	M+HCOO	1	4	0	16.67	C	0.0531277	0.205946	1.64752	0.267853	0.44009	0.732287	0.251244	0.694647	0.224009	0.241716	2.24092	0.287699
1661	Hex1Cer(d18:0_18:2)	Hex1Cer(d36:2)	Hex1Cer	Ceramide monosaccharides	(d18:0_18:2)	(d36:2)	725.581	19.1242	C42 H79 N1 O8	M+H	1	2	0	8.33	C	9.36757	29.8664	18.792	37.4178	19.3011	5.16877	20.0294	35.0433	6.13808	11.7514	35.284	87.2747
1713	Hex1Cer(d18:0_24:1)	Hex1Cer(d42:1)	Hex1Cer	Ceramide monosaccharides	(d18:0_24:1)	(d42:1)	811.69	27.8819	C48 H93 N1 O8	M+H	2	5	0	8.33	A	3.27637	12917.4	51.0117	88.5485	10.8163	0.640931	39.9196	36.418	2.9702	24.0512	38.7322	396.765
1655	Hex1Cer(d18:1_15:2)	Hex1Cer(d33:3)	Hex1Cer	Ceramide monosaccharides	(d18:1_15:2)	(d33:3)	681.518	26.7798	C39 H71 N1 O8	M+H	1	1	0	16.67	A	0.928189	2.74428	0.313395	0.47015	0.0488465	0.695087	3.89248	1.48289	0.146188	0.649721	1.02217	2.25926
1670	Hex1Cer(d18:1_18:0)	Hex1Cer(d36:1)	Hex1Cer	Ceramide monosaccharides	(d18:1_18:0)	(d36:1)	727.596	20.1944	C42 H81 N1 O8	M+H	2	2	0	25	B	3.6765	186.152	23.7788	53.2081	26.9948	11.4915	32.6593	32.1823	13.2756	14.9488	40.7924	76.4233
1659	Hex1Cer(d18:1_18:1)	Hex1Cer(d36:2)	Hex1Cer	Ceramide monosaccharides	(d18:1_18:1)	(d36:2)	725.581	18.838	C42 H79 N1 O8	M+H	1	2	0	33.33	A	33.6923	612.754	135.698	122.312	53.1032	58.2511	277.487	59.7943	2.9162	63.9432	97.8755	276.906
1663	Hex1Cer(d18:1_20:1)	Hex1Cer(d38:2)	Hex1Cer	Ceramide monosaccharides	(d18:1_20:1)	(d38:2)	753.612	22.6476	C44 H83 N1 O8	M+H	1	2	0	50	A	102.758	857.629	256.673	259.57	159.465	131.733	433.922	107.593	25.6496	84.3343	152.992	889.337
1672	Hex1Cer(d18:1_22:1)	Hex1Cer(d40:2)	Hex1Cer	Ceramide monosaccharides	(d18:1_22:1)	(d40:2)	781.643	19.6156	C46 H87 N1 O8	M+H	1	4	0	16.67	A	34.6546	184.905	34.3275	113.553	49.0007	86.1474	225.989	73.5324	0.0297297	54.9907	94.077	525.903
1728	Hex1Cer(d18:1_22:2)	Hex1Cer(d40:3)	Hex1Cer	Ceramide monosaccharides	(d18:1_22:2)	(d40:3)	779.628	22.5606	C46 H85 N1 O8	M+H	1	1	0	8.33	A	12.549	198.191	25.4507	65.0968	49.1345	18.9091	83.1574	45.4881	15.4689	40.0428	41.4658	92.3912
1724	Hex1Cer(d18:1_23:0)	Hex1Cer(d41:1)	Hex1Cer	Ceramide monosaccharides	(d18:1_23:0)	(d41:1)	797.674	28.0566	C47 H91 N1 O8	M+HCOO	1	3	0	8.33	C	0.000156334	0.00201251	0.00122586	0.0398208	0.0058069	0.0127752	0.0157839	0.00284385	0.00797711	0.00202717	0.0439079	0.00868772
1715	Hex1Cer(d18:1_24:0)	Hex1Cer(d42:1)	Hex1Cer	Ceramide monosaccharides	(d18:1_24:0)	(d42:1)	811.69	29.0663	C48 H93 N1 O8	M+HCOO	1	5	0	50	C	0.040473	9.40563	0.541693	5.00822	0.0714315	4.30324	8.41956	9.68871	0.0254116	4.09199	11.514	2.4892
1696	Hex1Cer(d18:1_24:1)	Hex1Cer(d42:2)	Hex1Cer	Ceramide monosaccharides	(d18:1_24:1)	(d42:2)	809.674	26.6729	C48 H91 N1 O8	M+H	3	2	0	58.33	A	283.517	7525.63	1843.36	2895.74	792.772	910.157	4108.31	1205.1	298.956	390.871	788.19	2248.32
1726	Hex1Cer(d19:0_22:1)	Hex1Cer(d41:1)	Hex1Cer	Ceramide monosaccharides	(d19:0_22:1)	(d41:1)	797.674	28.6841	C47 H91 N1 O8	M+HCOO	1	3	0	16.67	C	0.10579	0.0690624	0.0644704	0.0402013	0.00258544	0.00523997	0.0554647	0.0354748	0.00257423	0.011003	0.0241466	0.0277952
1685	Hex1Cer(d19:1_23:2)	Hex1Cer(d42:3)	Hex1Cer	Ceramide monosaccharides	(d19:1_23:2)	(d42:3)	807.659	25.7304	C48 H89 N1 O8	M+H	1	3	0	8.33	B	214.85	5267.1	1555.05	3358.86	799.259	926.016	3118.15	901.695	214.006	768.343	2402.66	3040.87
1711	Hex1Cer(d20:0_22:1)	Hex1Cer(d42:1)	Hex1Cer	Ceramide monosaccharides	(d20:0_22:1)	(d42:1)	811.69	27.0387	C48 H93 N1 O8	M+HCOO	1	5	0	8.33	C	8.35299e-07	1.66824e-06	0.218809	0.000113175	2.80742e-06	0.000105783	1.13454e-05	7.98771e-06	1.96389e-05	2.00107e-06	7.82524e-06	5.36381e-08
1739	Hex1Cer(d34:1)	Hex1Cer(d34:1)	Hex1Cer	Ceramide monosaccharides	(d34:1)	(d34:1)	699.565	16.0071	C40 H77 N1 O8	M+H	1	1	0	8.33	C	0.885456	21.1916	5.14054	8.81143	0.315764	1.48078	2.39453	2.79791	0.00103799	1.00265	3.06345	12.9896
1669	Hex1Cer(d36:1)	Hex1Cer(d36:1)	Hex1Cer	Ceramide monosaccharides	(d36:1)	(d36:1)	727.596	20.0133	C42 H81 N1 O8	M+HCOO	1	2	0	25	C	0.123976	0.0944752	0.231969	0.123673	0.0965617	0.20672	0.328034	0.179274	0.0221083	0.468975	0.705346	0.190015
1736	Hex1Cer(d36:4)	Hex1Cer(d36:4)	Hex1Cer	Ceramide monosaccharides	(d36:4)	(d36:4)	721.549	11.6329	C42 H75 N1 O8	M+H	1	1	0	8.33	C	7.06544e-06	0.00310492	0.0942297	0.21184	0.404958	0.110976	0.263743	0.345805	0.0507562	0.0347821	0.318037	1.0512
1737	Hex1Cer(d38:4)	Hex1Cer(d38:4)	Hex1Cer	Ceramide monosaccharides	(d38:4)	(d38:4)	749.581	13.9272	C44 H79 N1 O8	M+H	1	1	0	8.33	C	1.15942	0.456648	2.19544	10.2647	4.11325	1.10334	6.99526	4.21843	0.00256889	2.18547	0.895563	30.2455
1722	Hex1Cer(d40:1)	Hex1Cer(d40:1)	Hex1Cer	Ceramide monosaccharides	(d40:1)	(d40:1)	783.659	27.0652	C46 H89 N1 O8	M+HCOO	1	4	0	8.33	C	0.414792	5.19042	3.91628	1.041	1.3568	2.45123	4.51628	2.4589	1.9213	2.06127	6.62124	1.10864
1675	Hex1Cer(d40:2)	Hex1Cer(d40:2)	Hex1Cer	Ceramide monosaccharides	(d40:2)	(d40:2)	781.643	26.1288	C46 H87 N1 O8	M+H	1	4	0	8.33	C	914.052	8959.69	1815.57	2103.93	1078.74	936.785	3505.46	905.05	300.164	1137.8	1846.16	7524.32
1725	Hex1Cer(d41:1)	Hex1Cer(d41:1)	Hex1Cer	Ceramide monosaccharides	(d41:1)	(d41:1)	797.674	28.175	C47 H91 N1 O8	M+HCOO	1	3	0	8.33	C	0.00340879	0.108001	0.0434155	0.751982	0.0119738	0.691184	1.50309	0.896291	0.186492	0.231895	2.01266	0.149661
1712	Hex1Cer(d42:1)	Hex1Cer(d42:1)	Hex1Cer	Ceramide monosaccharides	(d42:1)	(d42:1)	811.69	27.4692	C48 H93 N1 O8	M+HCOO	1	5	0	8.33	C	0.136527	0.36657	0.00279627	1.89181	0.0844032	0.747545	1.35325	1.35542	0.319979	1.40975	2.29485	0.5757
1690	Hex1Cer(d42:2)	Hex1Cer(d42:2)	Hex1Cer	Ceramide monosaccharides	(d42:2)	(d42:2)	809.674	20.1211	C48 H91 N1 O8	M+H	1	2	0	8.33	C	120.719	877.883	291.227	467.075	233.021	127.69	501.903	308.79	22.4996	109.753	271.709	1128.87
1687	Hex1Cer(d42:3)	Hex1Cer(d42:3)	Hex1Cer	Ceramide monosaccharides	(d42:3)	(d42:3)	807.659	26.1439	C48 H89 N1 O8	M+H	1	3	0	8.33	C	50.4097	293.135	169.349	164.798	72.163	54.6035	1095.96	108.046	7.63781	48.0354	155.812	419.124
1735	Hex1Cer(d42:4)	Hex1Cer(d42:4)	Hex1Cer	Ceramide monosaccharides	(d42:4)	(d42:4)	805.643	22.9212	C48 H87 N1 O8	M+H	1	1	0	8.33	C	101.151	134.57	38.8538	323.946	101.726	35.6657	79.4728	70.2854	20.1677	40.0019	72.3669	337.637
1738	Hex1Cer(d43:1)	Hex1Cer(d43:1)	Hex1Cer	Ceramide monosaccharides	(d43:1)	(d43:1)	825.706	30.3985	C49 H95 N1 O8	M+Na	1	1	0	8.33	C	2.7504	29.3387	3.64231	2.37662	0.0369763	18.243	59.5418	24.954	0.0718133	24.4725		67.7626
1731	Hex1Cer(d43:3)	Hex1Cer(d43:3)	Hex1Cer	Ceramide monosaccharides	(d43:3)	(d43:3)	821.674	25.4676	C49 H91 N1 O8	M+HCOO	2	1	0	16.67	A	0.00515034	0.0133349	0.0231469	0.018189	0.0221006	0.0134965	0.0237696	0.0115541	0.0148939	0.0092227	0.0173669	0.00507011
2016	Hex2Cer(d18:0_18:1)	Hex2Cer(d36:1)	Hex2Cer	Ceramide disaccharides	(d18:0_18:1)	(d36:1)	889.649	17.6327	C48 H91 N1 O13	M+HCOO	1	2	0	16.67	C	0.0263319	0.00593318	0.0085588	0.0175375	0.00356622	0.00889672	0.00720052	0.00876616	0.00128396	0.0193678	0.01295	0.00390289
2021	Hex2Cer(d18:1_22:1)	Hex2Cer(d40:2)	Hex2Cer	Ceramide disaccharides	(d18:1_22:1)	(d40:2)	943.696	26.634	C52 H97 N1 O13	M+H	1	1	0	8.33	B	1.20103	5.73921	1.92484	2.09088	1.32692	1.35996	4.87359	1.93192	0.309248	0.251997	1.95689	8.15964
2014	Hex2Cer(d18:1_24:1)	Hex2Cer(d42:2)	Hex2Cer	Ceramide disaccharides	(d18:1_24:1)	(d42:2)	971.727	28.9072	C54 H101 N1 O13	M+H	1	1	0	8.33	B	2.08065	28.8187	6.88513	16.4328	1.62332	4.51759	8.57646	5.42384	0.139351	3.354	9.47569	20.3642
2017	Hex2Cer(d36:1)	Hex2Cer(d36:1)	Hex2Cer	Ceramide disaccharides	(d36:1)	(d36:1)	889.649	18.0059	C48 H91 N1 O13	M+HCOO	1	2	0	25	C	0.00480607	0.0111696	0.00793101	0.00788757	0.00514355	0.00645621	0.00722978	0.00835396	0.0307644	0.0108096	0.0227993	0.00166063
2008	Hex2Cer(d38:1)	Hex2Cer(d38:1)	Hex2Cer	Ceramide disaccharides	(d38:1)	(d38:1)	917.68	21.6926	C50 H95 N1 O13	M+H	1	2	0	8.33	C	5.98372	37.7789	12.6836	6.06676	5.39908	3.5069	8.77648	5.57352	1.40298	2.29153	8.71227	34.4838
2022	Hex2Cer(d42:1)	Hex2Cer(d42:1)	Hex2Cer	Ceramide disaccharides	(d42:1)	(d42:1)	973.743	28.0334	C54 H103 N1 O13	M+H	1	1	0	8.33	C	0.036358	0.5582	0.00972736	3.85817	0.0151652	0.541713	2.7995	0.891828	0.068771	0.072486	0.755936	2.32912
2015	Hex2Cer(d42:3)	Hex2Cer(d42:3)	Hex2Cer	Ceramide disaccharides	(d42:3)	(d42:3)	969.712	25.8954	C54 H99 N1 O13	M+H	1	1	0	8.33	C	0.0792385	3.47004	1.31007	2.01586	0.851705		1.34087	0.970654	0.182827	0.525652	1.70027	0.906493
152	LPA(22:6)	LPA(22:6)	LPA	monoacyl	(22:6)	(22:6)	482.243	3.6166	C25 H39 O7 P1	M+Na	1	1	0	8.33	C	1.52201	5.48886	2.56523	3.99777	3.10197	0.965258	10.1293	0.274069	0.0391796	0.103873	0.215003	1.4287
322	LPC(14:0)	LPC(14:0)	LPC	monoacyl	(14:0)	(14:0)	467.301	3.6286	C22 H46 N1 O7 P1	M+H	1	1	2	16.67	C	4.30599	8.93406	12.3885	37.653	1.98853	9.75806	50.2262	24.3008	0.600038	1.93869	11.6064	29.4691
222	LPC(15:0)	LPC(15:0)	LPC	monoacyl	(15:0)	(15:0)	481.317	17.0911	C23 H48 N1 O7 P1	M+H	1	1	1	25	C	20.0193	0.017908	8.07066	41.1717	28.5252	20.5953	91.9737	37.0208	0.262042	10.8878	20.4689	77.4451
226	LPC(16:0)	LPC(16:0)	LPC	monoacyl	(16:0)	(16:0)	495.332	5.0724	C24 H50 N1 O7 P1	M+H	2	1	3	33.33	C	850.916	5158.19	1262.12	6623.05	1439.46	1474.37	6167.49	1276.84	78.3825	158.366	681.654	2769.7
328	LPC(17:0)	LPC(17:0)	LPC	monoacyl	(17:0)	(17:0)	509.348	20.9772	C25 H52 N1 O7 P1	M+H	1	1	1	16.67	C	1.23873	0.529174	0.299565	22.4806	10.9635	2.10342	10.1914	0.193834	0.0348127	0.557914	1.12321	6.13717
339	LPC(17:1)	LPC(17:1)	LPC	monoacyl	(17:1)	(17:1)	507.332	25.456	C25 H50 N1 O7 P1	M+H	1	1	2	8.33	C	1.90859	4.39755	9.72777	7.10306	5.89965	5.65509	23.4903	5.94945	0.694916	0.566946	2.45107	7.52771
304	LPC(18:0)	LPC(18:0)	LPC	monoacyl	(18:0)	(18:0)	523.364	7.0065	C26 H54 N1 O7 P1	M+H	2	1	2	16.67	C	865.696	6891.88	2832.97	4545.02	1462.16	1130.93	9604.61	2078.97	105.518	186.425	1091.65	2278.41
247	LPC(18:1)	LPC(18:1)	LPC	monoacyl	(18:1)	(18:1)	521.348	5.2814	C26 H52 N1 O7 P1	M+H	1	1	8	8.33	C	338.701	2648.29	856.049	3353.13	1118.02	783.802	4019.61	1359.93	34.264	189.93	325.273	931.604
335	LPC(18:2)	LPC(18:2)	LPC	monoacyl	(18:2)	(18:2)	519.332	4.3251	C26 H50 N1 O7 P1	M+H	1	1	2	8.33	C	31.2643	32.8233	39.7109	133.359	35.7768	38.1714	191.011	183.4	0.398972	6.8338	25.685	80.7707
336	LPC(19:1)	LPC(19:1)	LPC	monoacyl	(19:1)	(19:1)	535.364	6.3241	C27 H54 N1 O7 P1	M+H	1	1	1	8.33	C	1.23782	0.701262	8.58038	7.21281	3.04116	1.83381	14.8168	7.12562	0.0405639	0.466667	1.14406	4.6731
330	LPC(20:0)	LPC(20:0)	LPC	monoacyl	(20:0)	(20:0)	551.395	8.0822	C28 H58 N1 O7 P1	M+Na	2	1	1	33.33	C	0.605387	7.81737	0.801466	2.04423	0.435721	0.159453	11.9701	4.67146	0.0437343	0.396653	3.49737	4.9672
261	LPC(20:1)	LPC(20:1)	LPC	monoacyl	(20:1)	(20:1)	549.379	7.1455	C28 H56 N1 O7 P1	M+H	2	1	3	41.67	C	17.1056	165.987	28.9006	144.298	12.4341	209.353	313.69	387.731	10.2853	28.4004	61.4094	254.611
268	LPC(21:0)	LPC(21:0)	LPC	monoacyl	(21:0)	(21:0)	565.411	9.1015	C29 H60 N1 O7 P1	M+H	1	1	1	8.33	C	1.67431	12.1964	4.94652	13.2307	4.57954	2.69934	16.5805	5.72898	0.484025	0.9304	1.8835	9.27984
289	LPC(22:0)	LPC(22:0)	LPC	monoacyl	(22:0)	(22:0)	579.426	10.252	C30 H62 N1 O7 P1	M+H	2	1	1	41.67	A	8.07647	165.09	68.9398	70.4667	25.462	25.201	132.461	32.9627	1.45416	5.07449	8.98512	77.3848
280	LPC(22:1)	LPC(22:1)	LPC	monoacyl	(22:1)	(22:1)	577.411	8.411	C30 H60 N1 O7 P1	M+H	2	1	2	16.67	C	16.6595	104.297	32.108	97.6995	20.8829	21.0046	80.0402	53.0099	0.94802	3.36103	13.4348	34.7002
276	LPC(22:4)	LPC(22:4)	LPC	monoacyl	(22:4)	(22:4)	571.364	5.0289	C30 H54 N1 O7 P1	M+H	1	1	1	16.67	C	3.8085	11.9057	19.1013	41.3405	13.9096	13.2042	52.5174	18.9216	0.169333	1.14106	3.38844	9.59204
269	LPC(22:6)	LPC(22:6)	LPC	monoacyl	(22:6)	(22:6)	567.332	3.8564	C30 H50 N1 O7 P1	M+H	2	1	1	25	C	174.88	653.903	536.482	693.451	169.835	454.157	1450.84	529.815	1.98882	13.0926	51.5001	95.9543
338	LPC(23:1)	LPC(23:1)	LPC	monoacyl	(23:1)	(23:1)	591.426	9.2877	C31 H62 N1 O7 P1	M+H	1	1	0	25	C	1.90361	33.2914	8.76187	16.5006	1.96906	2.22564	10.0004	6.75621	0.288811	0.682402	1.53482	5.78011
302	LPC(24:0)	LPC(24:0)	LPC	monoacyl	(24:0)	(24:0)	607.458	12.61	C32 H66 N1 O7 P1	M+H	2	1	1	33.33	A	2.11363	4.56584	11.1355	37.1163	7.40601	15.3028	48.1829	28.9889	0.634158	2.8527	6.15472	13.1431
296	LPC(24:1)	LPC(24:1)	LPC	monoacyl	(24:1)	(24:1)	605.442	10.1498	C32 H64 N1 O7 P1	M+H	1	1	1	41.67	C	2.53165	142.293	43.6268	87.442	25.1443	19.2233	127.117	82.8739	1.1252	4.10628	8.11702	40.0271
331	LPC(24:2)	LPC(24:2)	LPC	monoacyl	(24:2)	(24:2)	603.426	8.6099	C32 H62 N1 O7 P1	M+H	1	1	0	8.33	C	0.743333	10.6052	3.53303	6.98758	2.58372	1.1344	5.21511	2.10495	0.0610067	0.136415	0.261923	0.256742
333	LPC(25:1)	LPC(25:1)	LPC	monoacyl	(25:1)	(25:1)	619.458	11.1444	C33 H66 N1 O7 P1	M+H	1	1	0	8.33	C	0.316017	0.12091	2.13249	1.18031	0.932979	0.699808	2.95892	2.6375	0.0562366	0.0414791	0.251197	1.63747
317	LPC(30:0)	LPC(30:0)	LPC	monoacyl	(30:0)	(30:0)	691.552	17.53	C38 H78 N1 O7 P1	M+H	1	1	0	8.33	C	22.383	334.827	101.844	114.192	55.2631	35.9681	65.1117	49.8922	3.36672	17.4548	33.869	193.108
303	LPC(O-15:1)	LPC(O-15:1)	LPC	monoalkyl	(O-15:1)	(O-15:1)	465.322	22.0998	C23 H48 N1 O6 P1	M+H	1	1	0	8.33	C	1.66585	2.23896	2.15402	5.08382	6.11075	0.130479	6.29426	2.34541	0.238228	0.309078	0.841844	2.38625
326	LPC(O-16:0)	LPC(O-16:0)	LPC	monoalkyl	(O-16:0)	(O-16:0)	481.353	21.5552	C24 H52 N1 O6 P1	M+H	1	1	1	8.33	C	1.46043	7.62616	2.10919	7.68076	7.14414	3.36099	13.9327	0.0709785	0.220222	0.949674	1.38983	9.46233
246	LPC(O-18:0)	LPC(O-18:0)	LPC	monoalkyl	(O-18:0)	(O-18:0)	509.385	26.0436	C26 H56 N1 O6 P1	M+H	1	1	1	8.33	C	2.24526	7.03726	12.6846	14.3792	6.73365	4.04315	13.3685	5.92557	0.37542	0.974069	3.02972	7.95113
342	LPC(O-18:4)	LPC(O-18:4)	LPC	monoalkyl	(O-18:4)	(O-18:4)	501.322	20.0413	C26 H48 N1 O6 P1	M+H	1	1	0	8.33	C	0.20173	3.40661	1.2172	1.28728	0.804922	0.338541	1.97307	0.654153	0.0610169	0.367765	1.89097	2.48726
314	LPC(O-20:2)	LPC(O-20:2)	LPC	monoalkyl	(O-20:2)	(O-20:2)	533.385	26.5313	C28 H56 N1 O6 P1	M+H	1	1	0	8.33	C	0.0753133	0.00754731	0.0546183	9.55678	0.531115	0.436645	4.50944	3.08685	0.135923	0.0498743	0.720514	2.62465
337	LPC(O-22:1)	LPC(O-22:1)	LPC	monoalkyl	(O-22:1)	(O-22:1)	563.432	7.1284	C30 H62 N1 O6 P1	M+H	1	1	0	8.33	C	2.00894	34.2209	4.38543	9.03847	4.36617	2.41425	11.797	3.25662	1.24146	3.77225	8.934	36.4181
343	LPC(O-30:3)	LPC(O-30:3)	LPC	monoalkyl	(O-30:3)	(O-30:3)	671.525	15.3954	C38 H74 N1 O6 P1	M+HCOO	1	1	0	8.33	C	0.0140827	0.0971133	0.098636	0.0640358	0.0262413	0.0669704	0.057142	0.0621305	0.00180532	0.035024	0.0461509	0.00148902
325	LPC(P-16:0)	LPC(P-16:0)	LPC	monoalkenyl	(P-16:0)	(P-16:0)	479.338	22.0025	C24 H50 N1 O6 P1	M+H	1	1	1	8.33	C	0.426224	0.0411694	1.66828	42.9989	0.209044	0.472877	53.2716	11.5608	0.000320034	0.0058487	0.63458	2.19067
243	LPC(P-18:0)	LPC(P-18:0)	LPC	monoalkenyl	(P-18:0)	(P-18:0)	507.369	24.7882	C26 H54 N1 O6 P1	M+H	1	1	1	8.33	C	0.739799	0.0117391	8.96584	7.03492	2.32686	1.36527	4.53279	1.39906	0.22584	0.251606	0.190384	2.5684
323	LPC(P-18:1)	LPC(P-18:1)	LPC	monoalkenyl	(P-18:1)	(P-18:1)	505.353	15.0969	C26 H52 N1 O6 P1	M+H	1	1	1	8.33	C	0.00196557			2.36215	0.399833	0.278528	5.56094	1.46953	9.73464e-08		0.165134	0.000288643
196	LPE(16:0)	LPE(16:0)	LPE	monoacyl	(16:0)	(16:0)	453.286	4.7132	C21 H44 N1 O7 P1	M+H	1	1	2	33.33	A	4.09387	117.687	5.92127	99.213	19.9797	11.327	80.1049	7.65396	1.19169	2.48063	11.6544	12.1077
194	LPE(16:1)	LPE(16:1)	LPE	monoacyl	(16:1)	(16:1)	451.27	3.6568	C21 H42 N1 O7 P1	M+H	1	1	2	8.33	A	5.46321	29.28	21.0047	30.3262	10.9279	5.01785	43.7549	5.45277	0.263949	0.160428	1.19188	2.3531
162	LPE(18:0)	LPE(18:0)	LPE	monoacyl	(18:0)	(18:0)	481.317	6.9765	C23 H48 N1 O7 P1	M+H	1	1	2	16.67	A	36.6188	843.485	89.5726	273.648	31.3697	122.468	821.123	146.785	4.41811	14.102	62.3532	204.853
156	LPE(18:1)	LPE(18:1)	LPE	monoacyl	(18:1)	(18:1)	479.301	5.7058	C23 H46 N1 O7 P1	M+H	1	1	4	16.67	A	531.846	2459.15	1369.2	3667.01	373.359	561.407	2473.43	1455.02	78.2326	83.5754	318.886	426.438
206	LPE(18:2)	LPE(18:2)	LPE	monoacyl	(18:2)	(18:2)	477.286	4.1383	C23 H44 N1 O7 P1	M+H	1	1	2	16.67	A	0.72368	0.000185492	8.24684	5.1194	4.79434	1.87704	3.11269	0.194192	0.112358	0.128343	0.753592	1.85955
191	LPE(20:0)	LPE(20:0)	LPE	monoacyl	(20:0)	(20:0)	509.348	8.5907	C25 H52 N1 O7 P1	M+H	1	1	2	16.67	A	17.459	287.295	56.6975	32.663	14.0601	30.6889	87.7397	46.8755	3.19219	7.85708	0.869785	45.7658
172	LPE(20:1)	LPE(20:1)	LPE	monoacyl	(20:1)	(20:1)	507.332	7.216	C25 H50 N1 O7 P1	M+H	1	1	2	58.33	A	309.312	5072.94	1184.19	2491.23	729.694	457.616	2420.02	772.486	63.3939	96.0056	303.603	56.8358
167	LPE(20:2)	LPE(20:2)	LPE	monoacyl	(20:2)	(20:2)	505.317	6.2202	C25 H48 N1 O7 P1	M+H	1	1	2	8.33	A	28.8005	481.737	166.16	242.137	57.3072	21.4826	130.428	73.7018	3.90268	4.51732	21.4823	25.9305
184	LPE(20:4)	LPE(20:4)	LPE	monoacyl	(20:4)	(20:4)	501.286	3.9896	C25 H44 N1 O7 P1	M+H	1	1	4	25	A	78.7137	386.113	291.363	106.712	165.737	101.66	511.923	227.125	5.54317	5.25372	23.415	47.3645
201	LPE(22:2)	LPE(22:2)	LPE	monoacyl	(22:2)	(22:2)	533.348	7.4838	C27 H52 N1 O7 P1	M+H	1	1	2	16.67	A	5.19482	152.617	55.2846	66.4084	18.3872	13.7678	43.7334	20.8055	0.36625	2.89348	8.90013	11.8679
216	LPE(22:3)	LPE(22:3)	LPE	monoacyl	(22:3)	(22:3)	531.332	6.7548	C27 H50 N1 O7 P1	M+H	1	1	0	8.33	A	2.16724	25.5682	7.85279	23.711	0.259029	4.88036	36.095	6.15698	0.359743	0.381341	2.01097	0.822185
207	LPE(22:4)	LPE(22:4)	LPE	monoacyl	(22:4)	(22:4)	529.317	24.8707	C27 H48 N1 O7 P1	M+H	1	1	2	8.33	A	0.476829	4.21476	0.97681	2.00202	1.30805	0.591857	4.25986	0.0693618	0.14282	0.0449372	0.247322	1.12933
179	LPE(22:6)	LPE(22:6)	LPE	monoacyl	(22:6)	(22:6)	525.285	3.9695	C27 H44 N1 O7 P1	M+H	1	1	2	16.67	A	282.012	2394.15	1050.22	722.035	695	407.428	1947.53	707.345	20.536	22.0251	95.4702	277.769
209	LPE(23:1)	LPE(23:1)	LPE	monoacyl	(23:1)	(23:1)	549.379	9.343	C28 H56 N1 O7 P1	M+H	2	1	0	16.67	A	1.04814	1.40789	13.5606	16.6387	5.01798	2.42273	11.212	6.58571	0.565758	0.229483	2.28587	2.85397
204	LPE(24:1)	LPE(24:1)	LPE	monoacyl	(24:1)	(24:1)	563.395	10.2111	C29 H58 N1 O7 P1	M+H	1	1	2	25	A	5.7813	101.099	29.0464	33.0881	9.74016	7.19968	25.9197	13.2995	1.4158	1.77868	4.22963	13.4032
211	LPE(24:2)	LPE(24:2)	LPE	monoacyl	(24:2)	(24:2)	561.379	8.7127	C29 H56 N1 O7 P1	M+H	1	1	0	8.33	A	2.04509	7.18411	8.21318	17.0786	4.88704	2.67021	10.8468	6.31402	0.248039	0.263324	0.840995	1.42764
213	LPE(24:3)	LPE(24:3)	LPE	monoacyl	(24:3)	(24:3)	559.364	7.849	C29 H54 N1 O7 P1	M+H	1	1	0	8.33	A	1.51333	22.432	12.1783	18.5835	4.31934	3.10046	14.4908	4.46887	0.307574	0.315852	1.13837	1.39499
215	LPE(24:4)	LPE(24:4)	LPE	monoacyl	(24:4)	(24:4)	557.348	6.9821	C29 H52 N1 O7 P1	M+H	1	1	0	8.33	A	5.45143	59.6738	20.3984	22.2134	7.53085	3.12827	20.7229	5.68743	0.0311082	0.389907	1.6292	1.80069
210	LPE(24:6)	LPE(24:6)	LPE	monoacyl	(24:6)	(24:6)	553.317	5.1243	C29 H48 N1 O7 P1	M+H	1	1	2	8.33	A	0.89231	37.5675	5.87277	5.15739	3.02575	1.02183	5.43669	4.84732	0.0966928	0.0943343	0.384116	0.00342817
214	LPE(O-18:2)	LPE(O-18:2)	LPE	monoalkyl	(O-18:2)	(O-18:2)	463.306	5.8731	C23 H46 N1 O6 P1	M-H	1	1	0	8.33	C	0.000515314	8.37095e-10	6.65895e-10	0.00797177	0.00183156		0.000538357	0.00499099	4.15247e-05
200	LPE(P-18:0)	LPE(P-18:0)	LPE	monoalkenyl	(P-18:0)	(P-18:0)	465.322	20.7756	C23 H48 N1 O6 P1	M-H	1	1	1	8.33	C	0.00891274	0.0264973	0.0330559	0.0221409	0.0206434	0.00535694	0.00198784	0.0196483	0.00260147	0.00100009	0.00442662	0.000225682
2027	LPI(P-20:5)	LPI(P-20:5)	LPI	monoalkenyl	(P-20:5)	(P-20:5)	602.286	3.1715	C29 H47 O11 P1	M+H	1	1	0	8.33	C	1.28869		1.52426	6.86697	3.07974	1.09154	17.409	19.2256	0.000294458	0.53068	1.99719	7.98658
27	MG(18:2)	MG(18:2)	MG	monoacyl	(18:2)	(18:2)	354.277	5.6752	C21 H38 O4	M+H	1	1	1	8.33	C	0.114667	0.385103	1.56486	0.126301	1.65689	0.663473	4.15643	1.32059	0.879838	0.52486	0.288242	2.80714
22	MG(O-20:3)	MG(O-20:3)	MG	monoalkyl	(O-20:3)	(O-20:3)	366.313	7.1613	C23 H42 O3	M+H	1	1	0	16.67	C	54.1394	642.026	222.147	470.15	123.481	103.334	466.566	138.518	10.1694	13.3003	45.1097	78.1201
28	MG(O-20:5)	MG(O-20:5)	MG	monoalkyl	(O-20:5)	(O-20:5)	362.282	24.8269	C23 H38 O3	M+H	1	1	0	8.33	C	0.723841	45.4677	3.08967	0.343575	2.31492	3.33075	70.7534	3.29343	0.118725	0.278943	0.623017	0.861285
24	MG(O-22:3)	MG(O-22:3)	MG	monoalkyl	(O-22:3)	(O-22:3)	394.345	8.1772	C25 H46 O3	M+H	1	1	0	8.33	C	8.7421	143.515	54.2886	61.6535	14.0039	10.5008	49.2746	19.822	1.30057	2.16243	7.05823	13.8609
29	MG(O-29:8)	MG(O-29:8)	MG	monoalkyl	(O-29:8)	(O-29:8)	482.376	10.186	C32 H50 O3	M+NH4	1	1	0	8.33	C	0.00649513		0.0486872	0.0577338	0.0435948	0.237014	0.924118	0.49056	0.0143328	0.0283627	0.000367918	7.73886e-07
26	MG(P-25:8)	MG(P-25:8)	MG	monoalkenyl	(P-25:8)	(P-25:8)	424.298	8.702	C28 H40 O3	M+H	1	1	0	16.67	C	0.931081	47.771	2.11723	15.8662	0.378185	0.457122	8.08662	9.82581	0.426979	1.6371	1.87358	1.36671
1494	PA(18:0_20:4)	PA(38:4)	PA	diacyl	(18:0_20:4)	(38:4)	724.504	16.61	C41 H73 O8 P1	M-H	1	1	0	8.33	A	0.0829327	0.208979	0.239061	0.137798	0.237341	0.11847	0.0879333	0.208607	0.000307275	0.00947736	0.0211374	0.00200119
1504	PA(18:0_22:4)	PA(40:4)	PA	diacyl	(18:0_22:4)	(40:4)	752.536	19.8838	C43 H77 O8 P1	M-H	1	1	0	8.33	A	0.0155329	0.00121831	0.0238623	0.108182	0.0229801	0.0173638	0.0426167	0.104235	0.0015453	0.000837844	0.0016652	0.000197392
1485	PA(18:0_22:6)	PA(40:6)	PA	diacyl	(18:0_22:6)	(40:6)	748.504	16.9617	C43 H73 O8 P1	M-H	1	1	0	8.33	A	0.940682	0.379031	0.842197	0.467387	0.786756	1.70022	0.746176	0.384283	0.0216836	0.0940437	0.185752	0.0288486
1489	PA(18:0_28:5)	PA(46:5)	PA	diacyl	(18:0_28:5)	(46:5)	834.614	23.153	C49 H87 O8 P1	M-H	1	1	0	8.33	C	0.0311629	1.26583	1.74019	0.383282	1.36843	0.934527	0.7739	0.611237	0.624923	0.618807	0.554184	0.0334294
1476	PA(18:1_18:1)	PA(36:2)	PA	diacyl	(18:1_18:1)	(36:2)	700.504	16.6049	C39 H73 O8 P1	M-H	1	1	0	41.67	A	0.0784617	0.704706	0.646018	0.411563	0.674259	0.321796	0.619566	0.647423	0.000438478	0.0120597	0.0304073	0.00139044
1524	PA(19:1_20:0)	PA(39:1)	PA	diacyl	(19:1_20:0)	(39:1)	744.567	28.4641	C42 H81 O8 P1	M+NH4	1	1	0	8.33	C	0.158681	5.0754	0.961699	1.64446	0.190431	61.0865	6.20484	1.15798	0.000931425	0.684544	3.17753	4.89631
1486	PA(19:1_22:6)	PA(41:7)	PA	diacyl	(19:1_22:6)	(41:7)	760.504	12.1374	C44 H73 O8 P1	M+NH4	1	2	0	8.33	C	20.2897	195.244	23.8483	90.3003	33.992	16.7729	64.3288	36.7725	0.623386	0.803399	1.88118	4.52907
1527	PA(19:2_18:1)	PA(37:3)	PA	diacyl	(19:2_18:1)	(37:3)	712.504	13.1775	C40 H73 O8 P1	M+NH4	1	1	0	8.33	C	5.19358	201.518	57.0627	56.2866	38.8209	13.4167	30.9298	31.1998	0.00924351	1.62286	0.267241	7.16311
1488	PA(21:2_22:6)	PA(43:8)	PA	diacyl	(21:2_22:6)	(43:8)	786.52	12.7569	C46 H75 O8 P1	M+NH4	1	1	0	8.33	C	2.22507	73.1421	53.0527	135.868	28.8322	10.9006	92.8428	40.3414	0.290266	0.775419	1.64478	1.58597
1507	PA(22:4_25:5)	PA(47:9)	PA	diacyl	(22:4_25:5)	(47:9)	840.567	19.6481	C50 H81 O8 P1	M-H	1	1	0	8.33	C	0.346324	0.122899	0.607809	0.481134	0.266161	0.131795	0.446771	0.299926	0.0694212	0.0175139	0.0436237	0.00595515
1529	PA(22:4_28:4)	PA(50:8)	PA	diacyl	(22:4_28:4)	(50:8)	884.63	14.5132	C53 H89 O8 P1	M-H	1	1	0	8.33	B			2.80691e-06	0.000565902	0.011019	0.077406	0.0909409	0.146876	1.16766e-08	0.00213621	0.00198544	0.00212649
1497	PA(22:6_28:5)	PA(50:11)	PA	diacyl	(22:6_28:5)	(50:11)	878.583	14.7535	C53 H83 O8 P1	M-H	1	1	0	8.33	C	0.05663	0.835284	0.536458	0.479882	0.434794	0.327769	0.218378	0.0994365	0.00138852	0.0450471	0.030794	0.00363106
1496	PA(23:4_18:0)	PA(41:4)	PA	diacyl	(23:4_18:0)	(41:4)	766.551	11.1548	C44 H79 O8 P1	M+NH4	1	1	0	8.33	C	0.164244	9.18244	2.71116	2.86254	1.32441	0.65651	2.19486	0.0388573	4.38667e-05			0.000142142
1493	PA(24:5_18:0)	PA(42:5)	PA	diacyl	(24:5_18:0)	(42:5)	778.551	23.1082	C45 H79 O8 P1	M+NH4	1	1	0	8.33	C	163.848	2901.44	654.027	779.171	172.678	123.53	661.854	107.509	20.0061	19.7435	41.1169	108.238
1525	PA(24:7_18:0)	PA(42:7)	PA	diacyl	(24:7_18:0)	(42:7)	774.52	13.2701	C45 H75 O8 P1	M+NH4	1	1	0	8.33	C	9.29206	189.567	63.0196	43.834	42.2197	21.5579	82.1482	29.2066	0.178678	0.317351	5.90647	10.4117
1522	PA(25:4_18:0)	PA(43:4)	PA	diacyl	(25:4_18:0)	(43:4)	794.583	20.8979	C46 H83 O8 P1	M+NH4	1	1	0	8.33	C	342.98	2978.56	286.471	1595.31	510.304	596.297	1147.02	713.183	32.558	42.8696	165.984	507.051
1512	PA(25:5_22:6)	PA(47:11)	PA	diacyl	(25:5_22:6)	(47:11)	836.536	15.5599	C50 H77 O8 P1	M-H	1	1	0	8.33	B	0.751452	1.40252	0.0437868	1.01161	0.68161	0.740021	0.314218	0.775032	0.0621533	0.0676985	4.84833e-06	1.02306e-09
1495	PA(25:7_18:0)	PA(43:7)	PA	diacyl	(25:7_18:0)	(43:7)	788.536	19.1095	C46 H77 O8 P1	M+NH4	1	1	0	8.33	C	2.15888	29.69	8.50463	23.8968	1.47136	0.351855	0.269457	2.14166	0.210163	0.351988	0.314406	0.0110037
1500	PA(34:1)	PA(34:1)	PA	diacyl	(34:1)	(34:1)	674.489	46.3363	C37 H71 O8 P1	M+NH4	1	3	0	8.33	C	0.0812199	5.0892	0.414685	3.19273	0.30138	0.440909	1.28844	0.258649	0.00409176	0.129227	0.500193	0.914448
1491	PA(49:3)	PA(49:3)	PA	diacyl	(49:3)	(49:3)	880.692	12.247	C52 H97 O8 P1	M+Na	1	1	0	25	C	3.03529	19.6383	16.4498	17.0705	10.0283	13.8851	10.7114	13.106	3.17486	10.5559	20.4677	69.0031
1502	PA(O-17:2_21:2)	PA(O-38:4)	PA	alkyl-acyl	(O-17:2_21:2)	(O-38:4)	710.525	25.0269	C41 H75 O7 P1	M+NH4	1	2	0	8.33	C	0.364111	6.95742	1.05723	5.72816	0.891954	5.25529	9.64555	0.951878	0.202099	0.0216955	0.356227	0.991931
1505	PA(O-17:3_23:3)	PA(O-40:6)	PA	alkyl-acyl	(O-17:3_23:3)	(O-40:6)	734.525	22.6074	C43 H75 O7 P1	M+NH4	1	1	0	8.33	C	0.964335	19.6861	9.73267	8.63625	3.3495	0.991886	11.8879	1.04496	0.101748	0.0375056	0.161336	1.60595
1509	PA(O-18:2_20:4)	PA(O-38:6)	PA	alkyl-acyl	(O-18:2_20:4)	(O-38:6)	706.494	17.9038	C41 H71 O7 P1	M+NH4	1	1	0	8.33	C	0.631573	5.49527	0.0992002	2.76337	0.459638	0.668098	0.778963	1.52423	1.49464e-05	0.293147	0.132288	5.55275
1521	PA(O-20:2_18:1)	PA(O-38:3)	PA	alkyl-acyl	(O-20:2_18:1)	(O-38:3)	712.541	25.6382	C41 H77 O7 P1	M+NH4	1	1	0	8.33	C	505.205	11240.4	2195.58	6272.09	1714.71	1412.7	6087.05	1373.5	46.9541	465.875	986.184	3705.57
1503	PA(O-22:2_16:2)	PA(O-38:4)	PA	alkyl-acyl	(O-22:2_16:2)	(O-38:4)	710.525	25.6096	C41 H75 O7 P1	M+NH4	1	2	0	16.67	C	0.297371	7.01163	0.255515	3.67304	12.6982	3.51656	8.80414	9.93142	0.361767	1.00447	1.11462	6.41015
1523	PA(O-28:6_20:4)	PA(O-48:10)	PA	alkyl-acyl	(O-28:6_20:4)	(O-48:10)	838.588	18.8331	C51 H83 O7 P1	M-H	1	1	0	8.33	C	2.60643e-09	5.22853e-12	7.30864e-09	1.05769e-07	0.0629052	0.0597932	0.0803855	0.0355302	0.00329876	2.01456e-07	2.38168e-06	0.000489502
1528	PA(O-5:0_18:1)	PA(O-23:1)	PA	alkyl-acyl	(O-5:0_18:1)	(O-23:1)	506.337	17.7848	C26 H51 O7 P1	M+NH4	1	1	0	8.33	C	42.1045	147.871	12.8384	401.978	91.1606	87.5784	553.401	328.965	0.0798425	10.6476	19.2753	137.101
1520	PA(O-50:12)	PA(O-50:12)	PA	alkyl-acyl	(O-50:12)	(O-50:12)	862.588	20.2436	C53 H83 O7 P1	M+NH4	1	1	0	8.33	C	2.75747	20.1715	4.97881	3.56148	5.80133	2.78048	12.0218	5.40985	0.948733	4.41518	8.2405	31.6801
1510	PA(P-19:4_21:1)	PA(P-40:5)	PA	alkenyl-acyl	(P-19:4_21:1)	(P-40:5)	734.525	21.4716	C43 H75 O7 P1	M+NH4	1	1	0	8.33	C	13.0845	61.3542	17.6284	37.5807	9.61603	6.659	22.1583	13.6256	1.23077	1.76322	2.73859	11.5187
1514	PA(P-19:4_21:2)	PA(P-40:6)	PA	alkenyl-acyl	(P-19:4_21:2)	(P-40:6)	732.509	20.4286	C43 H73 O7 P1	M+NH4	1	1	0	8.33	C	0.219466	3.64065	0.334759	0.626545	0.00653975	0.119702	0.145953	0.00670825	0.000401461	0.00598091	3.64532e-05	3.29515e-08
1526	PA(P-4:0_19:2)	PA(P-23:2)	PA	alkenyl-acyl	(P-4:0_19:2)	(P-23:2)	502.306	16.3361	C26 H47 O7 P1	M+NH4	1	1	0	8.33	C	3.56742	34.7112	2.52967	24.7579	0.0167362	2.84325	26.2896	3.75383	0.193365	2.6838	2.28098	1.64837
1498	PA(P-6:0_16:2)	PA(P-22:2)	PA	alkenyl-acyl	(P-6:0_16:2)	(P-22:2)	488.29	7.014	C25 H45 O7 P1	M+NH4	1	1	0	8.33	C	0.580861	49.2224	0.548172	5.44081	0.0588519	0.480232	17.7174	0.564841	0.162652	0.488501	2.22497	0.616507
1002	PC(14:0_14:0)	PC(28:0)	PC	diacyl	(14:0_14:0)	(28:0)	677.5	12.5738	C36 H72 N1 O8 P1	M+H	1	2	1	33.33	A	11.8609	181.037	61.6135	114.473	36.4232	27.4847	84.5795	20.126	1.87645	7.58054	19.8548	32.4719
534	PC(14:0_16:0)	PC(30:0)	PC	diacyl	(14:0_16:0)	(30:0)	705.531	15.2161	C38 H76 N1 O8 P1	M+HCOO	2	2	2	41.67	A	0.136854	0.683272	0.331665	0.351172	0.252535	0.263884	0.165396	0.144001	0.177166	0.291866	0.287481	0.15615
915	PC(14:0_18:1)	PC(32:1)	PC	diacyl	(14:0_18:1)	(32:1)	731.547	19.5315	C40 H78 N1 O8 P1	M-CH3	1	4	16	16.67	C	0.0127938	0.0698489	0.0462958	0.0374592	0.0754139	0.0277592	0.0377658	0.0154591	0.00182483	0.00969011	0.0946264	0.00739822
612	PC(14:0_20:4)	PC(34:4)	PC	diacyl	(14:0_20:4)	(34:4)	753.531	12.798	C42 H76 N1 O8 P1	M+H	1	1	4	16.67	A	16.0051	294.126	49.7445	117.925	39.0228	25.7026	112.673	45.0095	0.611945	1.09516	3.19299	5.39703
661	PC(15:0_20:1)	PC(35:1)	PC	diacyl	(15:0_20:1)	(35:1)	773.593	27.1485	C43 H84 N1 O8 P1	M+H	1	4	16	8.33	C	12.7016	22.5532	123.175	170.464	36.9452	41.0858	209.441	26.0763	2.12827	7.86499	15.3881	51.6138
1106	PC(15:2_18:1)	PC(33:3)	PC	diacyl	(15:2_18:1)	(33:3)	741.531	17.9504	C41 H76 N1 O8 P1	M+H	1	1	10	8.33	C	19.8677	57.944	13.3898	3.34469	24.1921	16.9625	28.5495	7.45127	1.36108	1.91313	1.21527	12.9044
536	PC(16:0_14:0)	PC(30:0)	PC	diacyl	(16:0_14:0)	(30:0)	705.531	15.7002	C38 H76 N1 O8 P1	M+HCOO	1	2	12	8.33	C	0.0447933	0.0669189	0.0586639	0.0414877	0.0500579	0.030939	0.0274699	0.0677374	0.388174	0.0374196	0.0476617	0.020983
540	PC(16:0_16:0)	PC(32:0)	PC	diacyl	(16:0_16:0)	(32:0)	733.562	18.0844	C40 H80 N1 O8 P1	M-CH3	2	2	1	16.67	A	0.0250745	0.314728	0.406895	0.227748	0.560402	0.187478	0.196549	0.261177	0.0022985	0.0998029	0.404579	0.133068
911	PC(16:0_16:1)	PC(32:1)	PC	diacyl	(16:0_16:1)	(32:1)	731.547	15.4189	C40 H78 N1 O8 P1	M+H	4	4	16	33.33	A	1199.1	13781.3	4099.03	7947.9	2500.45	2784.61	5906.41	3268.4	158.299	839.153	1741.86	4638.79
1051	PC(16:0_17:0)	PC(33:0)	PC	diacyl	(16:0_17:0)	(33:0)	747.578	20.3799	C41 H82 N1 O8 P1	M+HCOO	1	1	2	8.33	B	0.0586704	0.0898667	0.163346	0.0860759	0.113536	0.105751	0.155739	0.0922524	0.0632393	0.0921382	0.177859	0.05108
596	PC(16:0_18:0)	PC(34:0)	PC	diacyl	(16:0_18:0)	(34:0)	761.593	22.534	C42 H84 N1 O8 P1	M+H	2	3	13	33.33	A	1651.6	14057.3	2095.3	6915.82	3698.7	1018.15	5764.92	2063.72	366.104	740.13	837.724	11858.1
569	PC(16:0_18:1)	PC(34:1)	PC	diacyl	(16:0_18:1)	(34:1)	759.578	18.7054	C42 H82 N1 O8 P1	M+H	2	4	22	41.67	A	4410.52	31229.1	20023.7	13446.9	9014.87	8554.25	33180	6550.68	106.178	518.948	6943.37	23770.1
701	PC(16:0_18:2)	PC(34:2)	PC	diacyl	(16:0_18:2)	(34:2)	757.562	15.7557	C42 H80 N1 O8 P1	M+H	2	4	30	41.67	A	67.6984	761.335	1261.55	1848.07	831.575	364.151	1916.04	965.941	2.14603	93.6453	307.71	108.834
653	PC(16:0_19:1)	PC(35:1)	PC	diacyl	(16:0_19:1)	(35:1)	773.593	20.26	C43 H84 N1 O8 P1	M+HCOO	1	4	2	8.33	B	0.0253234	0.0642782	0.0637405	0.0366122	0.0216152	0.00964698	0.0764065	0.037119	0.0069414	0.0165582	0.0626377	0.00564525
815	PC(16:0_20:0)	PC(36:0)	PC	diacyl	(16:0_20:0)	(36:0)	789.625	26.1028	C44 H88 N1 O8 P1	M+HCOO	2	1	2	33.33	A	0.0227385	0.0924886	0.00985546	0.0207551	0.139555	0.035928	0.0789496	0.0932454	0.0461674	0.0320103	0.0661851	0.0183809
679	PC(16:0_20:1)	PC(36:1)	PC	diacyl	(16:0_20:1)	(36:1)	787.609	21.9592	C44 H86 N1 O8 P1	M+HCOO	1	3	2	8.33	A	0.000926998	0.0784199	0.0253744	0.00888744	0.00359371	0.00192304	0.0335847	0.00159978	0.000620629	0.056173	0.0471516	0.00524657
1024	PC(16:0_20:3)	PC(36:3)	PC	diacyl	(16:0_20:3)	(36:3)	783.578	16.9154	C44 H82 N1 O8 P1	M+HCOO	1	2	5	8.33	A	0.223388	0.262394	0.474826	0.167355	0.34629	0.259232	0.240804	0.2836	0.132369	0.109478	0.141361	0.0498902
676	PC(16:0_20:4)	PC(36:4)	PC	diacyl	(16:0_20:4)	(36:4)	781.562	16.1199	C44 H80 N1 O8 P1	M+H	3	2	26	41.67	A	1738.41	19929	4334.47	6852.8	2521.47	2282.66	6478.49	3374.32	75.1292	424.111	688.826	1898.31
1045	PC(16:0_20:5)	PC(36:5)	PC	diacyl	(16:0_20:5)	(36:5)	779.547	13.7145	C44 H78 N1 O8 P1	M+H	1	3	2	25	B	104.38	2267.45	605.998	1242.02	323.649	283.411	1004.92	358.9	0.641247	11.2914	51.1215	27.9055
1091	PC(16:0_22:0)	PC(38:0)	PC	diacyl	(16:0_22:0)	(38:0)	817.656	29.5663	C46 H92 N1 O8 P1	M+HCOO	1	3	10	8.33	C	0.000504984	0.00254545	0.000358174	0.00419541	0.000638313	0.0184842	0.0431024	0.00191654	6.30858e-05	0.0119821	0.00938164	0.00410708
745	PC(16:0_22:4)	PC(38:4)	PC	diacyl	(16:0_22:4)	(38:4)	809.593	17.9726	C46 H84 N1 O8 P1	M+H	1	4	2	41.67	A	319.508	3278.14	1527.12	1880.72	475.838	696.555	1496.62	797.194	23.6102	162.872	261.769	1155.12
723	PC(16:0_22:6)	PC(38:6)	PC	diacyl	(16:0_22:6)	(38:6)	805.562	14.5926	C46 H80 N1 O8 P1	M+H	4	4	4	66.67	A	7024.74	35259.2	18793.3	15037.1	11678	5511.25	24753.3	12321.3	0.222711	1697.35	1869.21	6087.78
980	PC(16:0_24:1)	PC(40:1)	PC	diacyl	(16:0_24:1)	(40:1)	843.672	28.9979	C48 H94 N1 O8 P1	M+HCOO	1	4	1	8.33	A	0.00152139	7.01165e-05	0.0284654	0.118282	0.000176354	0.0227778	0.0645299	0.0487876	1.11877e-05	0.0119648	0.00683112	0.00682125
699	PC(16:1_18:1)	PC(34:2)	PC	diacyl	(16:1_18:1)	(34:2)	757.562	15.3912	C42 H80 N1 O8 P1	M+HCOO	1	4	5	16.67	A	0.047335	0.112682	0.167276	0.128047	0.118167	0.091701	0.118121	0.0983858	0.000491935	0.0505896	0.110237	0.00742138
616	PC(16:1_18:2)	PC(34:3)	PC	diacyl	(16:1_18:2)	(34:3)	755.547	13.6217	C42 H78 N1 O8 P1	M+H	1	4	2	8.33	A	15.8702	64.8482	27.88	130.447	33.9108	30.1121	107.287	36.4201	0.0942066	1.70098	3.5427	13.9869
1042	PC(16:1_20:4)	PC(36:5)	PC	diacyl	(16:1_20:4)	(36:5)	779.547	13.0069	C44 H78 N1 O8 P1	M+H	1	3	5	8.33	A	24.3569	615.119	110.588	320.901	84.6401	55.9276	305.29	93.4849	0.0537213	2.87058	4.42753	6.02858
712	PC(16:1_22:6)	PC(38:7)	PC	diacyl	(16:1_22:6)	(38:7)	803.547	12.4158	C46 H78 N1 O8 P1	M+H	2	2	11	41.67	A	74.6064	833.629	257.831	568.323	185.915	118.47	396.574	196.727	1.41833	1.82393	7.05398	8.02881
656	PC(17:0_18:1)	PC(35:1)	PC	diacyl	(17:0_18:1)	(35:1)	773.593	20.621	C43 H84 N1 O8 P1	M+H	3	4	16	41.67	A	319.557	1943.48	565.776	1278.72	253.02	346.588	1351.65	447.024	33.9525	55.5447	48.3596	959.091
1092	PC(17:0_22:6)	PC(39:6)	PC	diacyl	(17:0_22:6)	(39:6)	819.578	16.0748	C47 H82 N1 O8 P1	M+H	1	1	6	8.33	C	47.3048	778.336	40.4739	455.346	156.837	84.0304	125.3	151.886	0.430399	15.0447	12.231	387.452
1088	PC(17:1_18:1)	PC(35:2)	PC	diacyl	(17:1_18:1)	(35:2)	771.578	20.6489	C43 H82 N1 O8 P1	M-CH3	1	1	14	8.33	C	0.0116522	0.0376977	0.00129665	0.0182148	0.0289911	0.0279927	0.0220939	0.0212729	0.0125018	0.0190996	0.0288388	0.00154915
1021	PC(17:2_22:6)	PC(39:8)	PC	diacyl	(17:2_22:6)	(39:8)	815.547	13.3288	C47 H78 N1 O8 P1	M-CH3	1	1	2	8.33	C	0.000132577	0.00660864	0.0142458	0.00972923	0.0118977	0.00859117	0.000758334	0.00539026	5.1638e-09	0.00112806	0.00126599	0.000215285
905	PC(18:0)	PC(18:0)	PC	diacyl	(18:0)	(18:0)	537.343	4.8299	C26 H52 N1 O8 P1	M+H	1	1	3	8.33	C	3.06994	1.63513	6.89412	59.154	27.3604	11.5431	97.9746	21.5555	0.630242	14.6648	7.51597	23.255
687	PC(18:0_18:1)	PC(36:1)	PC	diacyl	(18:0_18:1)	(36:1)	787.609	22.7167	C44 H86 N1 O8 P1	M+H	4	3	26	50	A	7439.76	61812.5	32865.5	40791.8	19961.8	8681.12	40102.7	2820.42	2409.93	4461.08	9117.09	28661.1
637	PC(18:0_18:2)	PC(36:2)	PC	diacyl	(18:0_18:2)	(36:2)	785.593	20.1723	C44 H84 N1 O8 P1	M+H	2	4	40	25	A	2886.69	3793.07	7418.69	13677.9	3486.65	2113.82	11080.2	3967.67	438.114	1096.32	2244.67	5850.61
1096	PC(18:0_19:1)	PC(37:1)	PC	diacyl	(18:0_19:1)	(37:1)	801.625	24.6197	C45 H88 N1 O8 P1	M+HCOO	1	1	2	8.33	A	0.0116929	0.0801687	0.0576419	0.0371965	0.0491954	0.0476022	0.0372017	0.0531521	0.0191512	0.0103752	0.0194599	0.0042106
955	PC(18:0_20:1)	PC(38:1)	PC	diacyl	(18:0_20:1)	(38:1)	815.64	25.9817	C46 H90 N1 O8 P1	M+H	2	5	22	33.33	A	101.167	2930.81	507.487	827.896	127.734	154.85	1042.2	3565.44	3.69525	46.8529	128.484	364.739
774	PC(18:0_20:2)	PC(38:2)	PC	diacyl	(18:0_20:2)	(38:2)	813.625	23.0186	C46 H88 N1 O8 P1	M+HCOO	1	3	7	16.67	A	0.000355252	0.0658918	0.0962061	0.0348251	0.0605696	0.00861166	0.0410963	0.0357173	0.0313568	0.00996981	0.0291118	0.00254549
760	PC(18:0_20:3)	PC(38:3)	PC	diacyl	(18:0_20:3)	(38:3)	811.609	20.8394	C46 H86 N1 O8 P1	M+H	2	5	6	41.67	A	393.633	6499.61	1607.24	1755.5	436.509	566.246	826.833	501.099	28.1125	85.3631	150.971	710.278
753	PC(18:0_20:4)	PC(38:4)	PC	diacyl	(18:0_20:4)	(38:4)	809.593	19.3072	C46 H84 N1 O8 P1	M+H	2	4	22	25	A	1437.29	21631.2	4185.96	5559.01	2655.16	1467.14	5567.77	2284.5	79.9167	517.877	809.526	2638.56
821	PC(18:0_22:4)	PC(40:4)	PC	diacyl	(18:0_22:4)	(40:4)	837.625	21.7754	C48 H88 N1 O8 P1	M+H	3	3	2	41.67	A	1324.03	15934.9	5100.49	4034.85	1537.54	1083.06	5069.67	1717.45	86.1992	199.199	429.684	1458.68
801	PC(18:0_22:6)	PC(40:6)	PC	diacyl	(18:0_22:6)	(40:6)	833.593	17.7752	C48 H84 N1 O8 P1	M+H	3	4	13	66.67	A	5057.19	32350.2	12240.8	23636.3	5703.84	5844.21	17274.7	8828.66	138.091	1373.14	3617.51	9386.92
847	PC(18:0_24:6)	PC(42:6)	PC	diacyl	(18:0_24:6)	(42:6)	861.625	20.8154	C50 H88 N1 O8 P1	M+H	1	3	8	8.33	C	24.5952	69.9685	24.0009	83.5916	45.7296	33.2124	52.0434	42.2106	2.86263	2.66206	5.90969	10.722
631	PC(18:1_18:1)	PC(36:2)	PC	diacyl	(18:1_18:1)	(36:2)	785.593	19.5703	C44 H84 N1 O8 P1	M+H	3	4	21	41.67	A	2333.19	28398.9	10334.5	5475.49	6115.41	4450.62	18058.2	6402.06	330.907	1398.6	2844.82	2079.33
1026	PC(18:1_18:2)	PC(36:3)	PC	diacyl	(18:1_18:2)	(36:3)	783.578	19.7171	C44 H82 N1 O8 P1	M+HCOO	1	2	5	8.33	B	0.000232936	0.000289564	0.00028943	0.00328784	0.037882	0.0414186	0.0946725	0.0292075	0.00440572	0.00286486	0.00865465	0.000849625
769	PC(18:1_20:1)	PC(38:2)	PC	diacyl	(18:1_20:1)	(38:2)	813.625	22.3301	C46 H88 N1 O8 P1	M+H	2	3	3	25	A	238.776	567.071	1045.88	1816.56	664.226	312.068	1132.05	287.564	27.7282	120.098	178.41	636.566
738	PC(18:1_20:3)	PC(38:4)	PC	diacyl	(18:1_20:3)	(38:4)	809.593	16.8588	C46 H84 N1 O8 P1	M+HCOO	1	4	8	8.33	A	0.0274362	0.0376706	0.107873	0.0730011	0.0314164	0.0528917	0.0279852	0.0385553	0.00266855	0.00756171	0.00478992	0.00186939
737	PC(18:1_20:4)	PC(38:5)	PC	diacyl	(18:1_20:4)	(38:5)	807.578	15.9254	C46 H82 N1 O8 P1	M+H	2	2	24	41.67	A	1060.03	14602.3	4362.81	5873.79	2262.23	1689.53	6088.13	2244.64	37.3368	199.86	339.527	1028.66
932	PC(18:1_22:1)	PC(40:2)	PC	diacyl	(18:1_22:1)	(40:2)	841.656	26.3532	C48 H92 N1 O8 P1	M+H	2	4	6	58.33	A	163.109	2499.9	863.366	492.673	278.239	315.557	890.469	218.573	26.9582	58.8268	137.219	242.135
785	PC(18:1_22:6)	PC(40:7)	PC	diacyl	(18:1_22:6)	(40:7)	831.578	14.6361	C48 H82 N1 O8 P1	M+H	3	3	12	33.33	A	1749.54	10019.2	3212.43	6929.08	2768.29	1318.29	3771.1	2825.57	50.4447	117.696	354.308	468.102
941	PC(18:1_23:1)	PC(41:2)	PC	diacyl	(18:1_23:1)	(41:2)	855.672	27.8283	C49 H94 N1 O8 P1	M+HCOO	1	2	0	25	A	0.0281958	0.0791497	0.0186003	0.103798	0.000236551	0.0518733	0.0890193	0.0739193	3.07453e-05	0.0138784	0.0349542	0.00554375
851	PC(18:1_24:1)	PC(42:2)	PC	diacyl	(18:1_24:1)	(42:2)	869.687	29.2429	C50 H96 N1 O8 P1	M+H	2	3	4	58.33	A	86.923	4423.22	453.667	5606.04	41.6152	950.21	4355.38	1015.39	13.3286	389.344	1031.73	2248.4
879	PC(18:1_25:1)	PC(43:2)	PC	diacyl	(18:1_25:1)	(43:2)	883.703	30.2666	C51 H98 N1 O8 P1	M+H	2	4	0	33.33	A	0.135113	206.85	460.235	378.309	0.0706027	65.3382	337.276	109.055	0.0318811	22.9372	69.4852	184.756
1035	PC(18:1_26:1)	PC(44:2)	PC	diacyl	(18:1_26:1)	(44:2)	897.719	31.3948	C52 H100 N1 O8 P1	M+H	2	3	5	16.67	A	0.291769	136.704	17.9499	1017.79	0.811063	52.6599	216.3	141.873	0.0269858	12.4013	10.8252	44.6007
1077	PC(18:1_26:5)	PC(44:6)	PC	diacyl	(18:1_26:5)	(44:6)	889.656	23.2288	C52 H92 N1 O8 P1	M+H	1	1	4	8.33	C	0.671201	22.6705	8.30229	12.3521	2.92587	1.95051	8.10134	2.26063	0.0500502		0.218789	0.37013
1133	PC(18:2_21:5)	PC(39:7)	PC	diacyl	(18:2_21:5)	(39:7)	817.562	16.263	C47 H80 N1 O8 P1	M-CH3	1	1	0	8.33	B	0.287123	0.922048	0.147289	0.387529	0.00866954	0.347526	0.765302	0.166728	0.00314281	0.0769366	0.180269	0.0281274
1085	PC(19:1)	PC(19:1)	PC	diacyl	(19:1)	(19:1)	549.343	13.4414	C27 H52 N1 O8 P1	M+H	1	1	1	8.33	C			0.470072	0.514895	0.494558	0.352253	1.2409	0.0402036	3.66439e-07	0.231499	0.177482	0.0715142
830	PC(19:1_22:6)	PC(41:7)	PC	diacyl	(19:1_22:6)	(41:7)	845.593	16.2691	C49 H84 N1 O8 P1	M+H	1	2	2	8.33	A	3.51419	58.8163	5.5241	25.5702	3.20757	2.49731	16.3704	15.8155	0.000158183	0.351145	1.13206	5.32124
959	PC(20:0_18:1)	PC(38:1)	PC	diacyl	(20:0_18:1)	(38:1)	815.64	26.6941	C46 H90 N1 O8 P1	M+HCOO	1	5	6	25	A	0.0103988	0.0546612	0.0974972	0.0778029	0.0349213	0.0456992	0.0306706	0.126351	0.0165925	0.00730865	0.119217	0.019968
849	PC(20:0_22:6)	PC(42:6)	PC	diacyl	(20:0_22:6)	(42:6)	861.625	22.252	C50 H88 N1 O8 P1	M+H	1	3	2	8.33	B	2.4171	577.617	101.619	92.8994	61.6988	29.4711	107.585	21.3998	3.57865	4.60587	1.37438	34.8567
842	PC(20:1_22:6)	PC(42:7)	PC	diacyl	(20:1_22:6)	(42:7)	859.609	17.7971	C50 H86 N1 O8 P1	M+H	3	2	6	33.33	A	50.2485	4792.82	473.615	882.922	152.165	398.79	834.052	125.906	1.85985	45.3771	108.466	260.463
1034	PC(20:1_24:1)	PC(44:2)	PC	diacyl	(20:1_24:1)	(44:2)	897.719	31.3193	C52 H100 N1 O8 P1	M+HCOO	1	3	0	8.33	B		0.00613563		0.00230973	2.98536e-05	0.001668	0.0155947	0.00966793	3.2036e-05	0.000161547	0.000107067	2.38715e-05
795	PC(20:2_20:4)	PC(40:6)	PC	diacyl	(20:2_20:4)	(40:6)	833.593	16.0133	C48 H84 N1 O8 P1	M+HCOO	1	4	2	8.33	B	0.0445807	0.110125	0.160944	0.0376605	0.029732	0.0403752	0.0244457	0.0332902		0.168482	0.2426	0.0525032
948	PC(20:2_22:6)	PC(42:8)	PC	diacyl	(20:2_22:6)	(42:8)	857.593	15.0935	C50 H84 N1 O8 P1	M+HCOO	1	3	2	8.33	A	0.0143994	0.0513961	0.0400409	0.0283417	0.0310865	0.0160425	0.00690488	0.0182828	0.000746943	0.00204067	0.00250769	0.000647913
1115	PC(20:3_22:6)	PC(42:9)	PC	diacyl	(20:3_22:6)	(42:9)	855.578	13.3377	C50 H82 N1 O8 P1	M+H	2	2	4	16.67	A	15.8632	416.893	167.114	138.796	109.566	82.0831	359.944	110.402	0.0670505	1.81136	4.5008	9.91177
1095	PC(20:4_19:0)	PC(39:4)	PC	diacyl	(20:4_19:0)	(39:4)	823.609	20.9941	C47 H86 N1 O8 P1	M+H	1	2	10	8.33	C	12.5918	74.0193	52.4205	91.9526	28.4404	24.9148	106.055	15.8745	0.868761	3.55345	12.0345	21.4799
946	PC(20:4_22:4)	PC(42:8)	PC	diacyl	(20:4_22:4)	(42:8)	857.593	14.7733	C50 H84 N1 O8 P1	M+H	1	3	2	25	A	7.534	209.891	30.0369	43.0109	29.3268	25.5071	89.0541	14.1336	0.000464796	1.20652	2.28343	7.47002
836	PC(20:4_22:6)	PC(42:10)	PC	diacyl	(20:4_22:6)	(42:10)	853.562	12.2169	C50 H80 N1 O8 P1	M+H	3	2	3	41.67	A	67.3075	1974.67	352.554	951.094	301.906	99.019	423.616	286.239	2.3865	1.99665	6.89895	13.0171
1055	PC(21:0_18:1)	PC(39:1)	PC	diacyl	(21:0_18:1)	(39:1)	829.656	28.2605	C47 H92 N1 O8 P1	M+HCOO	1	1	2	8.33	B	0.00836	0.0274941	0.00311809	0.0292525	0.000384927	0.0303858	0.0529428	0.0448111	0.00026293	0.0123106	0.0157459	0.00742312
938	PC(21:0_20:4)	PC(41:4)	PC	diacyl	(21:0_20:4)	(41:4)	851.64	24.9634	C49 H90 N1 O8 P1	M+H	1	1	2	8.33	B	2.5068	70.205	18.574	36.3836	6.17741	11.1795	47.3605	7.22439	0.597665	0.86243	3.97378	5.03167
984	PC(22:0_18:1)	PC(40:1)	PC	diacyl	(22:0_18:1)	(40:1)	843.672	29.4572	C48 H94 N1 O8 P1	M+HCOO	1	4	9	25	A	0.0123602	0.347488	0.0443061	0.269768	0.00104217	0.14564	0.153106	0.183069	0.00180544	0.0348162	0.112021	0.0186381
1113	PC(22:0_20:3)	PC(42:3)	PC	diacyl	(22:0_20:3)	(42:3)	867.672	27.9943	C50 H94 N1 O8 P1	M+H	1	1	2	8.33	B	2.98329	61.783	4.40914	16.9366	2.53939	11.5623	52.8945	9.22752	0.689908	1.18394	6.37425	4.51474
872	PC(22:4_22:6)	PC(44:10)	PC	diacyl	(22:4_22:6)	(44:10)	881.593	14.2825	C52 H84 N1 O8 P1	M+H	2	2	2	25	A	61.01	2316.28	254.234	1091.99	170.396	210.194	460.246	177.246	0.376512	4.26643	7.2587	30.6131
1081	PC(22:5_22:6)	PC(44:11)	PC	diacyl	(22:5_22:6)	(44:11)	879.578	12.9439	C52 H82 N1 O8 P1	M+HCOO	1	1	0	8.33	A	0.00879612	0.00535854	0.0144558	0.00676764	0.00306639	0.0039822	0.00363359	0.00288149	0.000687931	0.000226567	5.89619e-14	0.000302709
865	PC(22:6_22:6)	PC(44:12)	PC	diacyl	(22:6_22:6)	(44:12)	877.562	11.5366	C52 H80 N1 O8 P1	M+H	3	2	1	41.67	A	322.047	12218.6	2895.78	1429.9	760.97	95.5669	5297.71	1028.61	14.4931	10.919	34.0338	86.5319
987	PC(23:0_18:1)	PC(41:1)	PC	diacyl	(23:0_18:1)	(41:1)	857.687	30.1972	C49 H96 N1 O8 P1	M+H	2	3	6	25	A	0.00733105	143.377	30.1146	102.403	0.0736826	17.7163	101.059	16.21	0.00748919	2.67379	16.0538	96.32
1093	PC(23:5_16:0)	PC(39:5)	PC	diacyl	(23:5_16:0)	(39:5)	821.593	14.6387	C47 H84 N1 O8 P1	M+H	1	1	8	8.33	C	5.28655	38.4708	15.2807	27.6666	8.30273	10.8424	10.5477	2.39095	8.35078e-05	1.9061	3.40273	8.35269
831	PC(23:6_18:1)	PC(41:7)	PC	diacyl	(23:6_18:1)	(41:7)	845.593	16.3346	C49 H84 N1 O8 P1	M+H	1	2	2	8.33	C	27.1902	273.945	81.2325	152.843	57.9535	21.7216	93.5143	42.097	0.189333	2.7291	4.15044	12.185
965	PC(24:0_18:1)	PC(42:1)	PC	diacyl	(24:0_18:1)	(42:1)	871.703	31.3548	C50 H98 N1 O8 P1	M+H	1	2	5	8.33	B	0.111192	258.274	0.56816	491.678	0.68389	6.76433	36.964	61.107	0.0576719	9.23976	7.50876	38.6849
859	PC(24:0_18:2)	PC(42:2)	PC	diacyl	(24:0_18:2)	(42:2)	869.687	30.3207	C50 H96 N1 O8 P1	M+HCOO	1	3	2	8.33	B	3.12564e-05	0.0615212	0.070229	0.0300061	0.000111996	0.024026	0.0306646	0.0263117	2.24842e-05	0.00167894	0.0112145	0.0016652
1033	PC(24:0_20:4)	PC(44:4)	PC	diacyl	(24:0_20:4)	(44:4)	893.687	29.2759	C52 H96 N1 O8 P1	M+H	2	2	3	16.67	A	0.0882243	147.689	11.7534	83.3082	0.114764	11.9687	60.989	24.9119	0.0841934	2.16592	6.62559	16.7932
894	PC(24:6_22:6)	PC(46:12)	PC	diacyl	(24:6_22:6)	(46:12)	905.593	13.4293	C54 H84 N1 O8 P1	M+H	1	3	0	8.33	B	6.09993	13.833	5.47981	19.8357	12.7244	4.97676	21.7604	4.39345	8.52531e-05	0.136876	0.46687	1.37147
881	PC(25:1_18:1)	PC(43:2)	PC	diacyl	(25:1_18:1)	(43:2)	883.703	30.5361	C51 H98 N1 O8 P1	M+HCOO	1	4	2	8.33	C	0.000198006	0.0741222	0.038485	0.0049876	0.000156466	0.026241	0.0514405	0.0454184	5.32081e-05	0.0085761	0.02285	0.00390774
890	PC(26:0_18:1)	PC(44:1)	PC	diacyl	(26:0_18:1)	(44:1)	899.734	33.7248	C52 H102 N1 O8 P1	M+H	1	2	5	8.33	C	0.0469551	2.12764	0.0586173	0.443918	0.070979	0.146301	0.473569	0.16575	0.00644376	0.0136709	0.0469394	0.111915
900	PC(26:1_20:4)	PC(46:5)	PC	diacyl	(26:1_20:4)	(46:5)	919.703	29.0098	C54 H98 N1 O8 P1	M+H	1	3	0	25	A	2.25254	57.7518	0.954791	49.8734	0.501081	9.96017	78.0148	18.3147	0.107066	0.644879	1.84783	10.5614
1031	PC(27:6_22:6)	PC(49:12)	PC	diacyl	(27:6_22:6)	(49:12)	947.64	16.285	C57 H90 N1 O8 P1	M-CH3	1	1	0	8.33	C				3.16853e-09	0.000365883	0.0943582	0.0990075	0.169573	1.28563e-08	0.0493092	0.06483	0.0124227
1004	PC(28:0)	PC(28:0)	PC	diacyl	(28:0)	(28:0)	677.5	12.9907	C36 H72 N1 O8 P1	M+H	1	2	13	8.33	C	1.69948	5.62438	4.78711	9.8405	1.78388	1.79428	6.88214	3.65295	1.35523	0.461806	2.18969	2.92727
1005	PC(29:0)	PC(29:0)	PC	diacyl	(29:0)	(29:0)	691.515	13.9603	C37 H74 N1 O8 P1	M+H	1	2	11	8.33	C	5.39038	93.8202	18.6912	20.0902	7.59823	2.82061	19.6649	15.0509	0.0482613	1.81238	5.89243	23.3813
1121	PC(30:4_18:1)	PC(48:5)	PC	diacyl	(30:4_18:1)	(48:5)	947.734	29.7994	C56 H102 N1 O8 P1	M+H	1	2	0	8.33	C	0.00297574	31.8677	8.0832	40.0712	0.00240655	3.58796	47.6262	6.23818	0.0616195	5.35847	18.7539	0.00425383
1104	PC(30:5_18:1)	PC(48:6)	PC	diacyl	(30:5_18:1)	(48:6)	945.719	27.6533	C56 H100 N1 O8 P1	M+H	1	1	0	8.33	C	0.350321	52.8632	33.4037	94.5818	3.93644e-10	4.76462	76.2982	13.3353	0.117818	4.16546	26.1189	2.37301e-12
917	PC(31:0)	PC(31:0)	PC	diacyl	(31:0)	(31:0)	719.547	16.7548	C39 H78 N1 O8 P1	M+H	1	2	13	8.33	C	183.373	1965.06	675.678	986.492	426.044	54.4044	703.584	191.362	37.181	71.5829	141.842	645.766
1130	PC(33:5)	PC(33:5)	PC	diacyl	(33:5)	(33:5)	737.5	13.4039	C41 H72 N1 O8 P1	M+H	1	1	4	8.33	C	3.93156	35.8826	26.7055	54.6554	7.47697	3.64727	29.0541	7.38574	6.59078e-06	0.0121634	0.881799	1.20956
597	PC(34:0)	PC(34:0)	PC	diacyl	(34:0)	(34:0)	761.593	22.6467	C42 H84 N1 O8 P1	M+H	2	3	13	33.33	B	1234.5	9698.9	2914.31	3217.75	3266.71	1013.87	5563.46	773.937	422.888	552.048	2018.31	5144.41
574	PC(34:1)	PC(34:1)	PC	diacyl	(34:1)	(34:1)	759.578	19.1207	C42 H82 N1 O8 P1	M+H	1	4	22	16.67	C	2941.52	18909.4	11897.3	12057.8	4799.71	5993.8	33132.6	6329.9	2004.98	2441.62	6405.41	24665.2
703	PC(34:2)	PC(34:2)	PC	diacyl	(34:2)	(34:2)	757.562	15.9808	C42 H80 N1 O8 P1	M+H	1	4	30	8.33	C	773.268	12547.3	2799.31	2760.6	2781.79	2281.48	4213.89	689.727	18.533	368.873	1086	554.596
617	PC(34:3)	PC(34:3)	PC	diacyl	(34:3)	(34:3)	755.547	13.7114	C42 H78 N1 O8 P1	M+H	1	4	14	8.33	C	21.8909	269.062	77.848	138.675	47.9159	21.341	80.5645	42.261	0.323658	2.74148	4.01975	15.371
623	PC(35:4)	PC(35:4)	PC	diacyl	(35:4)	(35:4)	767.547	14.1969	C43 H78 N1 O8 P1	M+H	1	1	15	16.67	C	7.53882	64.1977	16.225	47.8472	14.4603	11.8566	42.9218	13.2333	0.245826	0.585009	2.2251	5.72468
621	PC(35:6)	PC(35:6)	PC	diacyl	(35:6)	(35:6)	763.515	8.5348	C43 H74 N1 O8 P1	M+H	1	1	6	8.33	C	0.494377	16.235	5.98381	14.0804	3.71388	1.32507	3.06637	2.45985	0.0266641	3.90563e-12	0.274503	0.238806
688	PC(36:1)	PC(36:1)	PC	diacyl	(36:1)	(36:1)	787.609	22.786	C44 H86 N1 O8 P1	M+H	3	3	26	16.67	A	1425.35	19924.6	9171.58	10940.7	6698.41	1794.13	12515.3	1926.67	648.335	1010.89	2873.79	6261.97
634	PC(36:2)	PC(36:2)	PC	diacyl	(36:2)	(36:2)	785.593	19.8639	C44 H84 N1 O8 P1	M+H	1	4	40	25	C	1260.74	7013.11	7418.69	8801.48	5891.05	3321.9	12889.8	5407.75	543.501	1256.15	2651.16	7039.44
673	PC(36:4)	PC(36:4)	PC	diacyl	(36:4)	(36:4)	781.562	15.9281	C44 H80 N1 O8 P1	M+H	1	2	26	16.67	B	2236.05	19929	5640.46	16344.8	4836.15	2987.24	9292.18	1579.56	78.3141	731.285	1478.29	3676.53
1047	PC(36:5)	PC(36:5)	PC	diacyl	(36:5)	(36:5)	779.547	13.91	C44 H78 N1 O8 P1	M+H	1	3	21	8.33	C	64.3301	10.5983	87.3285	87.0771	78.0383	33.3333	71.4753	40.4855	20.3889	3.9351	12.4372	14.8775
1124	PC(37:7)	PC(37:7)	PC	diacyl	(37:7)	(37:7)	789.531	8.1213	C45 H76 N1 O8 P1	M+H	1	1	4	8.33	C	2.07438	77.3063	15.0355	23.1939	2.68598	6.47046	20.6374	10.6194	0.295579	4.14088	9.03688	40.0535
1090	PC(38:0)	PC(38:0)	PC	diacyl	(38:0)	(38:0)	817.656	29.3075	C46 H92 N1 O8 P1	M+H	2	3	10	16.67	B	7.88422	354.016	0.544139	276.566	1.21319	212.82	123.292	40.2331	0.0777158	20.534	147.687	258.155
748	PC(38:4)	PC(38:4)	PC	diacyl	(38:4)	(38:4)	809.593	18.7867	C46 H84 N1 O8 P1	M+H	2	4	22	41.67	B	832.869	6740.59	1952.91	2653.86	2231.89	966.954	3450.62	1417.36	35.0675	383.771	614.223	1391.15
982	PC(40:1)	PC(40:1)	PC	diacyl	(40:1)	(40:1)	843.672	29.2452	C48 H94 N1 O8 P1	M+HCOO	1	4	20	16.67	C	0.00170124	0.737249	0.00571414	0.304284	0.00504052	0.151349	0.339709	0.24873	0.0163225	0.0421009	0.142845	0.018672
931	PC(40:2)	PC(40:2)	PC	diacyl	(40:2)	(40:2)	841.656	26.2498	C48 H92 N1 O8 P1	M+H	1	4	18	16.67	C	143.113	1385.62	550.27	529.548	90.9993	231.519	734.755	149.993	18.6626	41.5098	71.9304	217.37
824	PC(40:4)	PC(40:4)	PC	diacyl	(40:4)	(40:4)	837.625	22.0011	C48 H88 N1 O8 P1	M+H	1	3	24	8.33	C	27.1731	3148.29	475.018	1126.12	383.896	119.761	675.716	292.613	17.8678	30.0684	30.171	15.6568
813	PC(40:8)	PC(40:8)	PC	diacyl	(40:8)	(40:8)	829.562	12.8387	C48 H80 N1 O8 P1	M+H	1	1	8	8.33	C	181.996	3073.87	755.249	1487.46	456.162	332.249	1091.22	453.977	1.18898	6.47253	19.7273	28.979
1071	PC(40:9)	PC(40:9)	PC	diacyl	(40:9)	(40:9)	827.547	11.5628	C48 H78 N1 O8 P1	M+H	1	1	6	8.33	C	0.478965	0.565543	2.57422	5.85539	1.83251	0.751715	4.11046	0.820566	0.0185534	5.91341e-05	0.000647366	3.81193e-07
988	PC(41:1)	PC(41:1)	PC	diacyl	(41:1)	(41:1)	857.687	30.3886	C49 H96 N1 O8 P1	M+H	1	3	6	8.33	C	8.21784	4124.29	124.625	446.3	0.614002	105.193	468.254	264.423	0.0373732	13.0931	8.18397	171.744
943	PC(41:2)	PC(41:2)	PC	diacyl	(41:2)	(41:2)	855.672	28.0512	C49 H94 N1 O8 P1	M+H	1	2	6	16.67	C	18.9611	206.85	54.2381	497.467	19.3238	34.0577	554.227	51.0965	1.5089	12.4646	17.5989	45.3359
1097	PC(41:6)	PC(41:6)	PC	diacyl	(41:6)	(41:6)	847.609	20.0799	C49 H86 N1 O8 P1	M+H	1	1	2	8.33	C	11.6376	151.02	24.0323	57.5951	27.5897	12.1044	48.1541	11.5345	0.632353	2.85126	5.31868	13.0982
837	PC(42:10)	PC(42:10)	PC	diacyl	(42:10)	(42:10)	853.562	12.3099	C50 H80 N1 O8 P1	M+H	1	2	3	16.67	C	118.373	723.044	520.595	380.42	253.354	36.0574	297.497	160.859	1.24747	2.60978	6.14352	11.2216
962	PC(42:4)	PC(42:4)	PC	diacyl	(42:4)	(42:4)	865.656	24.9019	C50 H92 N1 O8 P1	M+H	1	2	20	41.67	B	24.0125	1049.77	221.125	462.703	134.341	116.471	423.903	101.338	7.24537	11.601	43.0895	85.397
848	PC(42:6)	PC(42:6)	PC	diacyl	(42:6)	(42:6)	861.625	22.1591	C50 H88 N1 O8 P1	M+H	1	3	8	16.67	C	65.7224	1023.7	229.041	284.273	111.04	49.0212	375.135	89.4268	5.15451	9.26304	25.3283	79.1682
843	PC(42:7)	PC(42:7)	PC	diacyl	(42:7)	(42:7)	859.609	17.8331	C50 H86 N1 O8 P1	M+H	1	2	6	16.67	C	247.012	5805.24	1093.51	1559.91	495.944	440.879	1119.95	570.9	12.1294	59.3901	124.383	295.54
950	PC(42:8)	PC(42:8)	PC	diacyl	(42:8)	(42:8)	857.593	15.2594	C50 H84 N1 O8 P1	M+H	1	3	4	16.67	C	104.728	584.812	174.69	243.306	182.307	52.4821	290.286	179.887	1.60177	7.64618	10.5508	49.1215
882	PC(43:1)	PC(43:1)	PC	diacyl	(43:1)	(43:1)	885.719	32.5548	C51 H100 N1 O8 P1	M+H	1	2	2	16.67	B	0.0106849	62.1575	0.122468	3.34469	0.0440177	0.107502	0.554514	0.715897	0.00498683	0.0465493	0.0684023	0.600143
1098	PC(43:12)	PC(43:12)	PC	diacyl	(43:12)	(43:12)	863.547	6.072	C51 H78 N1 O8 P1	M+H	1	1	0	8.33	C	0.0544447	0.00753745	0.0752006	0.215293	0.171244	0.0010759	0.164476	0.345773	0.0206597	0.0166955	0.00218608	0.110825
977	PC(43:4)	PC(43:4)	PC	diacyl	(43:4)	(43:4)	879.672	28.0723	C51 H94 N1 O8 P1	M+H	1	1	2	25	C	1.22063	148.531	7.95389	125.752	3.07915	7.84613	87.3483	22.7651	0.341985	2.13203	5.57749	14.9713
974	PC(43:5)	PC(43:5)	PC	diacyl	(43:5)	(43:5)	877.656	24.6927	C51 H92 N1 O8 P1	M+H	1	2	0	16.67	B	4.99636	181.801	42.9905	90.4872	29.2969	13.7671	77.7598	18.0781	0.892153	1.56606	3.83408	6.67559
887	PC(44:1)	PC(44:1)	PC	diacyl	(44:1)	(44:1)	899.734	33.4668	C52 H102 N1 O8 P1	M+H	1	2	5	8.33	C	0.159805	28.8577	0.212391	1.54345	0.277606	0.447016	1.22729	0.41063	0.0221211	0.0361671	0.152567	0.349559
868	PC(44:12)	PC(44:12)	PC	diacyl	(44:12)	(44:12)	877.562	11.7708	C52 H80 N1 O8 P1	M+H	1	2	1	8.33	C	309.377	5258.72	776	6208.47	365.45	40.5326	146.499	279.591	2.35593	1.24046	9.1113	17.7513
1036	PC(44:2)	PC(44:2)	PC	diacyl	(44:2)	(44:2)	897.719	31.5081	C52 H100 N1 O8 P1	M+H	1	3	5	8.33	C	0.323953	556.919	0.699971	183.926	0.117384	4.62565	168.983	21.3388	0.010067	7.37104	7.93971	53.039
986	PC(44:5)	PC(44:5)	PC	diacyl	(44:5)	(44:5)	891.672	26.4856	C52 H94 N1 O8 P1	M+H	1	1	2	16.67	C	19.8185	164.966	62.2784	111.97	27.0175	24.2229	147.411	43.1688	2.05898	3.13631	5.29744	13.1461
1029	PC(44:7)	PC(44:7)	PC	diacyl	(44:7)	(44:7)	887.64	21.538	C52 H90 N1 O8 P1	M+H	1	2	2	8.33	C	4.3069	96.4321	18.2919	22.4682	18.8603	4.74987	40.4654	9.83612	0.329306	1.13096	0.21293	3.17257
1099	PC(44:9)	PC(44:9)	PC	diacyl	(44:9)	(44:9)	883.609	15.7741	C52 H86 N1 O8 P1	M+H	1	1	0	16.67	C	4.10485	63.4191	6.4408	5.9157	6.72421	6.44966	16.3682	5.35232	0.000225869	0.297886	0.83766	2.03491
1078	PC(45:1)	PC(45:1)	PC	diacyl	(45:1)	(45:1)	913.75	33.8786	C53 H104 N1 O8 P1	M+H	1	1	0	8.33	C	0.00281375	0.101774	0.00200305	0.0083872	0.00293017	0.00204433	0.0102586	0.0058227	0.000482671	0.000211848	0.000984587	0.00248718
1102	PC(45:4)	PC(45:4)	PC	diacyl	(45:4)	(45:4)	907.703	30.4518	C53 H98 N1 O8 P1	M+H	1	1	0	8.33	C	0.0275699	21.1862	0.0643767	15.7683	0.00990562	3.386	1.48998	9.82329	0.000486485	0.605493	1.11442	1.86468
992	PC(45:5)	PC(45:5)	PC	diacyl	(45:5)	(45:5)	905.687	27.9487	C53 H96 N1 O8 P1	M+H	1	1	0	8.33	C	1.75752	31.0546	4.14672	11.3936	1.81112	0.186723	29.3112	3.31973	0.00442918	0.339786	0.900623	2.21318
1056	PC(45:6)	PC(45:6)	PC	diacyl	(45:6)	(45:6)	903.672	27.5565	C53 H94 N1 O8 P1	M+H	1	1	0	8.33	C	0.114309	1.40095	1.07859	2.421	0.171758	0.548654	0.00954069	0.154243	0.0163539	0.000169912	0.00252691	0.00601388
1082	PC(46:1)	PC(46:1)	PC	diacyl	(46:1)	(46:1)	927.766	34.985	C54 H106 N1 O8 P1	M+H	1	1	1	8.33	C	0.00952287	0.952789	0.0131522	0.0273916	0.0112219	0.00911559	0.035441	0.02106	0.00163743	0.00196043	0.00849699	0.0156233
893	PC(46:12)	PC(46:12)	PC	diacyl	(46:12)	(46:12)	905.593	13.3364	C54 H84 N1 O8 P1	M+H	1	3	0	8.33	C	5.18603	51.5031	1.77919	66.5983	10.3369	4.32728	40.3038	18.9637	9.09708e-05	0.142933	0.428847	1.32034
902	PC(46:2)	PC(46:2)	PC	diacyl	(46:2)	(46:2)	925.75	46.3471	C54 H104 N1 O8 P1	M+H	1	1	1	8.33	C	0.202051	1.56875	0.779816	0.847223	0.37582	0.159475	0.663614	0.265633	0.0127494	0.0943156	0.256	0.573826
993	PC(46:4)	PC(46:4)	PC	diacyl	(46:4)	(46:4)	921.719	30.2548	C54 H100 N1 O8 P1	M+H	1	1	0	8.33	C	0.00090061	2.87384	7.36664	6.48194	0.00581662	0.860662	11.2566	2.41756	0.0147877	0.711778	0.147649	0.912676
1080	PC(46:6)	PC(46:6)	PC	diacyl	(46:6)	(46:6)	917.687	28.5862	C54 H96 N1 O8 P1	M+H	1	1	0	8.33	C	0.0325801	31.5942	2.22337	21.2064	0.11383	4.92978	21.569	2.59459	0.00462903	0.390768	0.972664	1.53114
896	PC(46:7)	PC(46:7)	PC	diacyl	(46:7)	(46:7)	915.672	25.284	C54 H94 N1 O8 P1	M+H	1	1	0	8.33	C	3.20713	75.0887	11.4943	38.3344	16.2905	4.8164	34.044	6.71351	0.335187	0.612477	1.82646	2.6173
1118	PC(47:5)	PC(47:5)	PC	diacyl	(47:5)	(47:5)	933.719	30.3314	C55 H100 N1 O8 P1	M+H	1	1	0	8.33	C	0.00181466	1.61778	2.27229	3.22047	0.000743217	0.720071	5.16196	0.646138	0.000314095	0.0181243	0.180882	0.095713
1116	PC(47:6)	PC(47:6)	PC	diacyl	(47:6)	(47:6)	931.703	25.4979	C55 H98 N1 O8 P1	M+H	1	1	0	8.33	C	0.033318	2.6784	0.20333	0.99394	0.154614	0.00408911	0.0029786	0.116944		0.00726723
1140	PC(50:15)	PC(50:15)	PC	diacyl	(50:15)	(50:15)	955.609	10.2944	C58 H86 N1 O8 P1	M+H	1	1	0	8.33	C		0.00493791	2.95832e-06		0.0287581	0.25336	1.37352	0.463696	0.000176189	0.000437137	1.52748e-10	7.59634e-12
998	PC(50:6)	PC(50:6)	PC	diacyl	(50:6)	(50:6)	973.75	30.6187	C58 H104 N1 O8 P1	M+H	1	1	0	16.67	C	0.12112	13.0648	5.33907	14.4856	0.0133086	2.99705	13.4895	1.8016	2.01764e-06	0.78338	0.9178	2.18671
995	PC(50:7)	PC(50:7)	PC	diacyl	(50:7)	(50:7)	971.734	28.4564	C58 H102 N1 O8 P1	M+H	1	1	0	8.33	C	0.0107042	4.04568	1.22448	9.49225	0.100504	1.14612	5.73511	1.80781	0.00332261	0.140317	0.619219	0.259784
1129	PC(O-14:0_17:2)	PC(O-31:2)	PC	alkyl-acyl	(O-14:0_17:2)	(O-31:2)	701.536	22.296	C39 H76 N1 O7 P1	M+Na	1	1	0	8.33	C	1.34149	19.1721	3.12618	5.97268	4.68718	2.66091	13.2137	3.65737	1.20185	0.265489	1.80959	15.4815
1108	PC(O-14:0_20:5)	PC(O-34:5)	PC	alkyl-acyl	(O-14:0_20:5)	(O-34:5)	737.536	12.0297	C42 H76 N1 O7 P1	M+HCOO	1	1	0	8.33	C	0.00340867	0.00447442	0.0217641	0.00171315	0.0120592	0.00749478	0.00818486	0.0173136	0.000889768	0.000920671	0.000944044	0.000859949
1110	PC(O-14:0_22:7)	PC(O-36:7)	PC	alkyl-acyl	(O-14:0_22:7)	(O-36:7)	761.536	11.345	C44 H76 N1 O7 P1	M+HCOO	1	1	0	8.33	C	0.0184825	0.300916	0.14221	0.0115844	0.0802211	0.0677362	0.0883586	0.110673	0.00161239	0.00235837	0.0024017	0.000654814
529	PC(O-14:1_16:0)	PC(O-30:1)	PC	alkyl-acyl	(O-14:1_16:0)	(O-30:1)	689.536	22.0556	C38 H76 N1 O7 P1	M-CH3	1	2	0	16.67	C	0.0163358	0.0533476	0.0435886	0.0307303	0.0332426	0.018639	0.0321156	0.022827	0.0245278	0.0216001	0.0463455	0.0134066
603	PC(O-14:1_22:4)	PC(O-36:5)	PC	alkyl-acyl	(O-14:1_22:4)	(O-36:5)	765.567	20.685	C44 H80 N1 O7 P1	M-CH3	1	3	0	16.67	C	0.115103	0.39168	0.313624	0.443771	0.332426	0.255576	0.424176	0.379018	0.0824559	0.0388883	0.222172	0.0202709
1057	PC(O-15:1_18:1)	PC(O-33:2)	PC	alkyl-acyl	(O-15:1_18:1)	(O-33:2)	729.567	26.0502	C41 H80 N1 O7 P1	M+H	1	1	0	8.33	C	6.34519	3.73635	46.4854	15.2913	26.9805	3.59032	74.0968	54.859	1.89246	21.9469	7.26746	65.1421
622	PC(O-15:1_22:4)	PC(O-37:5)	PC	alkyl-acyl	(O-15:1_22:4)	(O-37:5)	779.583	22.5518	C45 H82 N1 O7 P1	M-CH3	1	1	0	16.67	C	0.000763418	0.00344893	0.0237163	0.0123987	0.00879428	0.00684062	0.0150747	0.00970649	0.00317981	0.0012086	0.00662864	0.00054655
1061	PC(O-15:2_18:1)	PC(O-33:3)	PC	alkyl-acyl	(O-15:2_18:1)	(O-33:3)	727.552	19.0993	C41 H78 N1 O7 P1	M+HCOO	1	2	0	8.33	C	0.00580019	0.00521421	0.0249051	0.0104107	0.0118543	0.0175664	0.0767927	0.0237137	0.0070054	0.0345143	0.0172805	0.00666877
1016	PC(O-15:2_20:0)	PC(O-35:2)	PC	alkyl-acyl	(O-15:2_20:0)	(O-35:2)	757.598	28.8637	C43 H84 N1 O7 P1	M+H	1	3	0	8.33	C	34.9079	39.4387	0.292712	30.1996	0.0247273	3.81095	18.0561	0.269378	0.0697681	1.27188	4.65029	6.45012
1131	PC(O-15:2_20:4)	PC(O-35:6)	PC	alkyl-acyl	(O-15:2_20:4)	(O-35:6)	749.536	22.0133	C43 H76 N1 O7 P1	M+H	1	1	0	8.33	C	1.61385	4.80938	2.20934	6.73612	6.9095	4.0818	13.8483	3.24947	0.43069	0.314935	2.08089	8.50162
1069	PC(O-15:2_22:6)	PC(O-37:8)	PC	alkyl-acyl	(O-15:2_22:6)	(O-37:8)	773.536	15.4306	C45 H76 N1 O7 P1	M+HCOO	1	1	0	8.33	C	0.203768	0.0290753	0.0446335	0.0611096	0.041303	0.0656801	0.0649854	0.0180628	1.48701e-09	0.0146436	0.01492	0.00296229
1039	PC(O-16:0_14:0)	PC(O-30:0)	PC	alkyl-acyl	(O-16:0_14:0)	(O-30:0)	691.552	17.3644	C38 H78 N1 O7 P1	M+H	1	1	0	8.33	B	12.625	135.433	17.5766	86.3414	39.2999	4.02471	78.1836	31.3976	2.03788	12.4465	10.8678	87.1164
557	PC(O-16:0_16:0)	PC(O-32:0)	PC	alkyl-acyl	(O-16:0_16:0)	(O-32:0)	719.583	21.3111	C40 H82 N1 O7 P1	M+H	1	2	0	33.33	B	409.832	3510.15	1062.36	1556.84	712.801	347.274	967.392	465.694	121.36	223.212	505.382	2759.44
1009	PC(O-16:0_16:1)	PC(O-32:1)	PC	alkyl-acyl	(O-16:0_16:1)	(O-32:1)	717.567	17.4638	C40 H80 N1 O7 P1	M+H	1	2	0	8.33	C	9.97644	750.394	190.141	282.229	101.424	27.6934	191.133	117.607	2.08853	28.3915	13.2146	247.998
646	PC(O-16:0_20:2)	PC(O-36:2)	PC	alkyl-acyl	(O-16:0_20:2)	(O-36:2)	771.614	28.661	C44 H86 N1 O7 P1	M-CH3	1	4	0	8.33	C	0.00560644	1.36133	0.182078	0.478262	0.00880499	0.216694	0.403662	0.194749	0.0462055	0.184692	0.0429228	0.072743
1027	PC(O-16:0_24:0)	PC(O-40:0)	PC	alkyl-acyl	(O-16:0_24:0)	(O-40:0)	831.708	30.4715	C48 H98 N1 O7 P1	M+Na	1	1	0	8.33	C	0.736586	29.3874	0.114989	18.2352	0.00900173	3.96651	3.19062	10.7078	0.0144514	3.19981	9.64952	7.06168
530	PC(O-16:1_14:0)	PC(O-30:1)	PC	alkyl-acyl	(O-16:1_14:0)	(O-30:1)	689.536	22.164	C38 H76 N1 O7 P1	M-CH3	1	2	0	8.33	C	0.0296355	0.0533476	0.0337567	0.0247257	0.0382699	0.0293481	0.026148	0.0265033	0.029739	0.023582	0.0464468	0.00889786
644	PC(O-16:1_20:1)	PC(O-36:2)	PC	alkyl-acyl	(O-16:1_20:1)	(O-36:2)	771.614	28.2302	C44 H86 N1 O7 P1	M-CH3	1	4	0	16.67	C	0.0212859	5.73236	0.145094	1.96988	0.0347534	2.6936	2.78612	5.47963	0.22552	0.346901	0.943927	0.0708228
608	PC(O-16:1_20:4)	PC(O-36:5)	PC	alkyl-acyl	(O-16:1_20:4)	(O-36:5)	765.567	22.0289	C44 H80 N1 O7 P1	M-CH3	1	3	0	8.33	C	0.785446	2.49553	1.32756	1.10085	1.63192	0.699531	0.958068	1.48922	0.326343	0.243633	0.517503	0.139054
926	PC(O-16:1_22:0)	PC(O-38:1)	PC	alkyl-acyl	(O-16:1_22:0)	(O-38:1)	801.661	30.6767	C46 H92 N1 O7 P1	M+H	1	1	0	8.33	B	0.0260325	25.7569	11.5566	12.3135	0.00777624	0.87394	20.7067	9.41223	0.0018322	3.93636	14.9258	15.1531
1049	PC(O-16:1_22:3)	PC(O-38:4)	PC	alkyl-acyl	(O-16:1_22:3)	(O-38:4)	795.614	27.2778	C46 H86 N1 O7 P1	M-CH3	1	1	0	8.33	C	0.00395615	0.112366	0.0390648	0.019617	0.00213302	0.00156784	0.0463302	0.009552	0.00845494	0.00103697	0.00455084	1.7667e-06
651	PC(O-16:1_22:6)	PC(O-38:7)	PC	alkyl-acyl	(O-16:1_22:6)	(O-38:7)	789.567	20.2918	C46 H80 N1 O7 P1	M-CH3	1	1	0	8.33	C	0.0672175	0.355407	0.0609644	0.0317417	0.0129388			0.04086	1.07605e-05	0.00133662	0.0134267	0.00175233
1122	PC(O-16:2_16:0)	PC(O-32:2)	PC	alkyl-acyl	(O-16:2_16:0)	(O-32:2)	715.552	21.3891	C40 H78 N1 O7 P1	M-CH3	1	1	0	8.33	C	0.0151882	0.403519	0.222625	0.132947	0.0834944	0.0140833	0.0993906	0.00836343	0.0223688	0.027567	0.0846852	0.0241223
1105	PC(O-16:2_19:1)	PC(O-35:3)	PC	alkyl-acyl	(O-16:2_19:1)	(O-35:3)	755.583	23.666	C43 H82 N1 O7 P1	M-CH3	1	1	0	8.33	C	0.00895259	0.0523096	0.0369874	0.0132459	0.0246886	0.0234172	0.026234	0.00675757	0.01298	0.00451234	0.00992718	0.000715697
1020	PC(O-16:2_21:1)	PC(O-37:3)	PC	alkyl-acyl	(O-16:2_21:1)	(O-37:3)	783.614	27.0389	C45 H86 N1 O7 P1	M-CH3	1	1	0	25	C	0.00428944	0.00257213	0.0404851	0.0136244	0.0246515	0.00672978	0.00876437	0.0169234	0.00441702	0.0038867	0.0132028	0.00149396
1062	PC(O-16:2_22:1)	PC(O-38:3)	PC	alkyl-acyl	(O-16:2_22:1)	(O-38:3)	797.63	28.0225	C46 H88 N1 O7 P1	M-CH3	1	1	0	8.33	C	0.0104722	0.643539	0.00247612	0.22381	0.00594727	0.103212	0.182714	0.151942	0.0185826	0.0517333	0.118383	0.0136134
928	PC(O-16:2_24:1)	PC(O-40:3)	PC	alkyl-acyl	(O-16:2_24:1)	(O-40:3)	825.661	30.4551	C48 H92 N1 O7 P1	M-CH3	1	1	0	8.33	C	0.000625396	0.210752	0.121581	0.045035	0.000260992	0.0432756	0.10965	0.0297709	8.79657e-05	0.021902	0.0127293	0.00829114
1089	PC(O-17:2_22:6)	PC(O-39:8)	PC	alkyl-acyl	(O-17:2_22:6)	(O-39:8)	801.567	20.4569	C47 H80 N1 O7 P1	M+H	1	1	0	8.33	C	1.67682	220.121	4.89706	11.8148	2.88955	2.84407	7.95267	0.289068	0.0204166	0.095121	0.204303	0.0225877
600	PC(O-18:0_16:0)	PC(O-34:0)	PC	alkyl-acyl	(O-18:0_16:0)	(O-34:0)	747.614	25.6286	C42 H86 N1 O7 P1	M+H	1	1	0	8.33	C	190.222	2990.64	604.118	2036.57	803.07	400.125	1785.25	457.637	155.548	197.714	939.74	2225.28
663	PC(O-18:0_18:1)	PC(O-36:1)	PC	alkyl-acyl	(O-18:0_18:1)	(O-36:1)	773.63	25.7061	C44 H88 N1 O7 P1	M+H	2	5	0	16.67	A	34.7756	1572.29	102.767	494.271	198.089	88.5373	696.689	47.7233	35.3615	36.2309	223.141	433.829
1023	PC(O-18:0_22:6)	PC(O-40:6)	PC	alkyl-acyl	(O-18:0_22:6)	(O-40:6)	819.614	20.9409	C48 H86 N1 O7 P1	M+H	1	3	0	16.67	B	28.3137	185.97	105.952	174.103	38.7277	29.3251	107.879	27.3638	3.04342	2.47523	8.73854	35.2006
1112	PC(O-18:1_20:1)	PC(O-38:2)	PC	alkyl-acyl	(O-18:1_20:1)	(O-38:2)	799.645	27.8901	C46 H90 N1 O7 P1	M+HCOO	1	1	0	8.33	B	0.00951597	0.0294348	0.0156201	0.00286437	0.000875	0.0135199	0.0827808	0.0568862	0.0147512	0.01512	0.0403177	0.00832684
1123	PC(O-18:2_16:0)	PC(O-34:2)	PC	alkyl-acyl	(O-18:2_16:0)	(O-34:2)	743.583	20.853	C42 H82 N1 O7 P1	M+HCOO	1	1	0	8.33	C	0.0296133	0.115063	0.0387311	0.0430662	0.0281382	0.0295089	0.0887749	0.0431577	0.00421314	0.0382703	0.0797126	0.0100009
1052	PC(O-18:2_22:6)	PC(O-40:8)	PC	alkyl-acyl	(O-18:2_22:6)	(O-40:8)	815.583	18.5669	C48 H82 N1 O7 P1	M+HCOO	1	1	0	8.33	C	0.0127867	0.3643	0.192235	0.150593	0.157178	0.160563	0.267254	0.147762	0.0543298	0.000108908	0.00728866	0.0160553
1070	PC(O-18:4_22:1)	PC(O-40:5)	PC	alkyl-acyl	(O-18:4_22:1)	(O-40:5)	821.63	23.8698	C48 H88 N1 O7 P1	M+H	1	1	0	8.33	C	3.55955	9.92263	22.5362	18.4891	5.58354	12.4393	47.4	13.2238	0.621712	0.730028	2.20166	4.09094
1111	PC(O-19:0_18:1)	PC(O-37:1)	PC	alkyl-acyl	(O-19:0_18:1)	(O-37:1)	787.645	28.1984	C45 H90 N1 O7 P1	M+HCOO	1	1	0	8.33	C	0.00216996	0.0227345	0.0019314	0.0051209	0.000767076	0.0490686	0.0228864	0.021144	0.00445473	0.0118831	0.0568358	0.0221188
1114	PC(O-23:7_22:6)	PC(O-45:13)	PC	alkyl-acyl	(O-23:7_22:6)	(O-45:13)	875.583	14.8918	C53 H82 N1 O7 P1	M+H	1	1	0	8.33	C	4.12295	16.9712	6.5648	2.69843	2.8119	8.92012	14.9127	0.276698	0.107069	5.33426	4.66123	18.8677
1072	PC(O-26:3_18:0)	PC(O-44:3)	PC	alkyl-acyl	(O-26:3_18:0)	(O-44:3)	881.724	32.227	C52 H100 N1 O7 P1	M+H	1	2	0	8.33	B	0.00223626	3.21136	0.00548172	0.614847	0.00172702	0.0104522	0.0351788	0.0104989	0.000242201	0.00463831	0.0203402	0.0307462
1084	PC(O-30:0_18:1)	PC(O-48:1)	PC	alkyl-acyl	(O-30:0_18:1)	(O-48:1)	941.818	34.3957	C56 H112 N1 O7 P1	M+Na	1	1	0	8.33	C	0.00107497	0.0700079	0.00128376	0.00246822	0.000416905	0.000672243	0.00815162	0.00309411	0.000375493			0.000600709
560	PC(O-32:0)	PC(O-32:0)	PC	alkyl-acyl	(O-32:0)	(O-32:0)	719.583	21.5321	C40 H82 N1 O7 P1	M+H	1	2	0	16.67	C	133.576	518.628	460.098	568.926	328.451	176.226	551.533	242.997	73.3184	54.7765	232.296	1262.05
1011	PC(O-32:1)	PC(O-32:1)	PC	alkyl-acyl	(O-32:1)	(O-32:1)	717.567	17.7085	C40 H80 N1 O7 P1	M+H	1	2	0	16.67	B	9.04948	36.2399	18.3955	30.9021	7.42608	13.3931	13.05	14.669	6.09616	9.34358	9.70913	33.266
1060	PC(O-33:3)	PC(O-33:3)	PC	alkyl-acyl	(O-33:3)	(O-33:3)	727.552	18.8538	C41 H78 N1 O7 P1	M+HCOO	1	2	0	8.33	C	0.00691094	0.0036157	0.0453197	0.0518596	0.0574931	0.015911	0.0649884	0.0324912	0.00126077	0.0269082	0.0465441	0.00822799
922	PC(O-34:1)	PC(O-34:1)	PC	alkyl-acyl	(O-34:1)	(O-34:1)	745.598	24.7859	C42 H84 N1 O7 P1	M+H	1	3	0	25	C	26.1122	1718.07	228.7	413.315	205.161	121.258	391.69	172.303	22.0629	48.6359	169.203	353.868
925	PC(O-36:0)	PC(O-36:0)	PC	alkyl-acyl	(O-36:0)	(O-36:0)	775.645	28.8657	C44 H90 N1 O7 P1	M+H	1	1	0	8.33	C	10.9168	592.647	48.7281	235.551	8.31085	101.342	419.486	55.5059	2.10396	43.3375	102.508	261.918
665	PC(O-36:1)	PC(O-36:1)	PC	alkyl-acyl	(O-36:1)	(O-36:1)	773.63	28.0635	C44 H88 N1 O7 P1	M+H	2	5	0	16.67	B	5.39949	76.3749	17.2006	158.533	14.5368	32.2424	164.907	27.2386	1.56538	13.9413	48.2115	44.0578
642	PC(O-36:2)	PC(O-36:2)	PC	alkyl-acyl	(O-36:2)	(O-36:2)	771.614	24.5189	C44 H86 N1 O7 P1	M+H	2	4	0	8.33	B	35.2865	1493.15	706.648	800.82	247.954	127.388	1230.63	321.497	35.9234	66.4804	218.943	288.044
1136	PC(O-40:2)	PC(O-40:2)	PC	alkyl-acyl	(O-40:2)	(O-40:2)	827.677	26.3797	C48 H94 N1 O7 P1	M+HCOO	1	1	0	8.33	C	0.128148	0.414763	0.578067	0.524488	0.726499	0.270489	0.391083	0.159641	0.305788	0.362458	0.599509	0.00683617
939	PC(O-42:4)	PC(O-42:4)	PC	alkyl-acyl	(O-42:4)	(O-42:4)	851.677	28.1403	C50 H94 N1 O7 P1	M+H	1	1	0	16.67	C	0.134433	6.04573	0.0106599	2.76232	0.0654178	0.574928	4.37083	0.574308	6.3538e-05	0.204604	0.186521	0.356101
1139	PC(O-42:5)	PC(O-42:5)	PC	alkyl-acyl	(O-42:5)	(O-42:5)	849.661	25.3049	C50 H92 N1 O7 P1	M+H	1	1	0	8.33	C	0.0024283	7.54041	0.0115431	0.877043	1.28057	0.0211028	2.24316	0.00259311	1.27523e-07	1.65722e-06	1.60074e-05	3.47836e-06
1073	PC(O-44:3)	PC(O-44:3)	PC	alkyl-acyl	(O-44:3)	(O-44:3)	881.724	32.3939	C52 H100 N1 O7 P1	M+H	1	2	0	8.33	C	0.000971725	0.0192953	0.00521862	0.276373	0.0151544	0.0193236	0.0768548	0.0372269	2.04428e-05	0.000468063	0.00684989	0.0117514
1127	PC(O-45:10)	PC(O-45:10)	PC	alkyl-acyl	(O-45:10)	(O-45:10)	881.63	21.7226	C53 H88 N1 O7 P1	M+H	1	1	0	8.33	C	1.70526	3.78992	0.00821877	0.513538	1.58629	0.287468	5.72937	1.89048	0.96719	0.42865	0.652155	16.3611
1030	PC(O-46:6)	PC(O-46:6)	PC	alkyl-acyl	(O-46:6)	(O-46:6)	903.708	30.5133	C54 H98 N1 O7 P1	M+H	1	1	0	8.33	C	1.79945e-05	0.412892	0.000229913	0.0117376		0.00222534	0.120218	0.000574402		0.000358776	0.000274915	0.000194955
885	PC(O-46:8)	PC(O-46:8)	PC	alkyl-acyl	(O-46:8)	(O-46:8)	899.677	26.3314	C54 H94 N1 O7 P1	M+H	1	2	0	8.33	C				0.00407948	1.41425	2.40673	9.71271	2.80043	0.09362	0.194977	0.364094	0.444499
1137	PC(O-47:10)	PC(O-47:10)	PC	alkyl-acyl	(O-47:10)	(O-47:10)	909.661	25.3171	C55 H92 N1 O7 P1	M+H	1	1	0	8.33	C	0.640463	0.506801	0.153775	0.564524	2.32758	1.56856	5.75451	1.63751	0.638787	1.07756	3.37132	13.3274
1135	PC(O-47:11)	PC(O-47:11)	PC	alkyl-acyl	(O-47:11)	(O-47:11)	907.645	23.7874	C55 H90 N1 O7 P1	M+H	1	1	0	8.33	C	4.2308	89.5575	12.4817	18.8247	17.3502	18.496	67.7656	21.2452	6.36006	12.3999	26.8078	157.571
1119	PC(O-48:5)	PC(O-48:5)	PC	alkyl-acyl	(O-48:5)	(O-48:5)	933.755	30.4047	C56 H104 N1 O7 P1	M+H	1	1	0	8.33	C	0.0428596	22.2432	6.10903	5.34192	0.00596954	1.33776	13.1358	7.08975	0.000333382	2.15535	2.87237	3.5224
1083	PC(O-50:15)	PC(O-50:15)	PC	alkyl-acyl	(O-50:15)	(O-50:15)	941.63	4.2719	C58 H88 N1 O7 P1	M+H	1	1	0	16.67	C	0.935418	3.83269	1.69131	3.07152	1.1213	1.03939	4.38663	1.47027	0.252522	0.731564	1.0511	2.73339
1038	PC(O-50:6)	PC(O-50:6)	PC	alkyl-acyl	(O-50:6)	(O-50:6)	959.771	30.826	C58 H106 N1 O7 P1	M+H	1	1	0	8.33	C	0.0105301	9.4658	5.14954	5.28704	0.00214981	2.29874	8.63032	2.47131	4.64388e-06	0.754655	1.95676	0.602783
1058	PC(P-15:2_18:1)	PC(P-33:3)	PC	alkenyl-acyl	(P-15:2_18:1)	(P-33:3)	725.536	18.1928	C41 H76 N1 O7 P1	M+Na	1	1	0	8.33	C	0.942862	30.1242	0.606148	0.00598927	0.379201	0.00718168	0.659412	0.00292466	0.200716	0.00016183	0.00453608	0.199898
1087	PC(P-15:2_20:1)	PC(P-35:3)	PC	alkenyl-acyl	(P-15:2_20:1)	(P-35:3)	753.567	25.6377	C43 H80 N1 O7 P1	M+H	1	1	0	8.33	C	0.145416	2.20742	12.5357	10.2904	3.51807	1.74604	4.94362	5.42184	0.136359	0.0298021	0.153855	0.788779
929	PC(P-22:7_18:0)	PC(P-40:7)	PC	alkenyl-acyl	(P-22:7_18:0)	(P-40:7)	815.583	16.1202	C48 H82 N1 O7 P1	M+H	1	1	0	8.33	B	6.15026	64.1534	18.8696	26.8938	8.52398	0.225876	12.5562	74.8178	0.0946928	0.706983	1.9453	4.1622
1138	PC(P-9:0_23:4)	PC(P-32:4)	PC	alkenyl-acyl	(P-9:0_23:4)	(P-32:4)	709.505	7.6005	C40 H72 N1 O7 P1	M+Na	1	1	0	8.33	C	1.417	82.6434	11.2197	26.4051	6.44358	8.80578	30.7513	4.77569	2.48242	8.51723	17.5023	47.8772
1148	PE(16:0_16:0)	PE(32:0)	PE	diacyl	(16:0_16:0)	(32:0)	691.515	20.0525	C37 H74 N1 O8 P1	M+H	2	2	10	25	A	4.12815	45.5677	8.68271	9.75487	6.1657	3.73291	10.1217	3.35213	1.23479	2.97356	8.21681	19.485
1144	PE(16:0_16:1)	PE(32:1)	PE	diacyl	(16:0_16:1)	(32:1)	689.5	16.3196	C37 H72 N1 O8 P1	M-H	1	2	3	33.33	A	0.146156	0.872449	0.687023	0.676028	0.28016	0.034071	0.157872	0.224931	0.00830816	0.279258	0.386414	0.0900586
1165	PE(16:0_18:1)	PE(34:1)	PE	diacyl	(16:0_18:1)	(34:1)	717.531	20.0897	C39 H76 N1 O8 P1	M+H	2	3	4	25	A	155.526	1609.5	438.693	418.923	101.658	59.9462	434.389	144.545	5.46369	33.9511	102.761	218.434
1157	PE(16:0_18:2)	PE(34:2)	PE	diacyl	(16:0_18:2)	(34:2)	715.515	17.1268	C39 H74 N1 O8 P1	M-H	1	3	3	8.33	A	0.0743061	0.173825	0.12113	0.0989223	0.00766063	0.0588456	0.0691906	0.0514294	0.0308584	0.0228219	0.00761263	0.00602627
1320	PE(16:0_20:1)	PE(36:1)	PE	diacyl	(16:0_20:1)	(36:1)	745.562	23.6106	C41 H80 N1 O8 P1	M-H	1	3	4	8.33	A	5.07064e-05	0.917291	0.268198	0.14706	0.443766	0.111873	0.392078	0.131459	0.0224116	0.10609	0.108014	0.0370163
1183	PE(16:0_20:4)	PE(36:4)	PE	diacyl	(16:0_20:4)	(36:4)	739.515	16.509	C41 H74 N1 O8 P1	M+H	2	4	2	16.67	A	817.768	6669.62	1913.81	1856.87	601.768	574.308	1508.3	1015.51	6.16297	82.9469	152.812	275.255
1242	PE(16:0_22:6)	PE(38:6)	PE	diacyl	(16:0_22:6)	(38:6)	763.515	15.2135	C43 H74 N1 O8 P1	M+H	2	6	2	25	A	155.489	2931.85	400.992	2078.15	345.117	178.889	948.036	360.51	0.382043	44.5042	131.322	332.543
1153	PE(16:1_18:1)	PE(34:2)	PE	diacyl	(16:1_18:1)	(34:2)	715.515	16.4548	C39 H74 N1 O8 P1	M-H	2	3	2	25	A	0.358992	2.16845	1.4889	0.854965	0.496874	0.713602	0.715014	0.803205	0.0104106	0.385598	0.705619	0.128336
1404	PE(16:1_18:2)	PE(34:3)	PE	diacyl	(16:1_18:2)	(34:3)	713.5	14.0796	C39 H72 N1 O8 P1	M+H	1	1	2	8.33	B	0.45935	1.95535	1.05254	3.58771	0.962798	1.24032	0.823637	0.926413	0.00809662	0.0737849	0.0428422	0.230092
1176	PE(16:1_20:4)	PE(36:5)	PE	diacyl	(16:1_20:4)	(36:5)	737.5	13.1677	C41 H72 N1 O8 P1	M-H	1	3	2	16.67	A	0.00026478	0.0399168	0.0383473	0.0608789	0.00127857	0.011468	0.0254158	0.0405136	2.22927e-11	0.00178015	0.00125899	0.000592852
1315	PE(18:0_16:0)	PE(34:0)	PE	diacyl	(18:0_16:0)	(34:0)	719.547	23.5026	C39 H78 N1 O8 P1	M+H	2	3	3	25	B	2.04889	82.5498	50.34	50.9226	8.48396	15.5595	28.9137	4.14637	3.36017	5.56425	6.76311	26.3185
1323	PE(18:0_18:1)	PE(36:1)	PE	diacyl	(18:0_18:1)	(36:1)	745.562	23.8669	C41 H80 N1 O8 P1	M+H	2	3	19	41.67	A	22.5329	1272.08	99.8501	488.693	115.33	16.5973	311.147	40.0543	4.19904	18.6285	33.3024	91.5994
1199	PE(18:0_18:2)	PE(36:2)	PE	diacyl	(18:0_18:2)	(36:2)	743.547	20.929	C41 H78 N1 O8 P1	M-H	1	2	3	8.33	A	0.0886506	0.178485	0.155448	0.0708285	0.095048	0.0366076	0.095294	0.0716931	0.0741245	0.0104113	0.0369546	0.011696
1261	PE(18:0_20:1)	PE(38:1)	PE	diacyl	(18:0_20:1)	(38:1)	773.593	27.1688	C43 H84 N1 O8 P1	M+H	2	4	2	33.33	A	21.448	17555.7	122.138	169.972	37.2534	41.1787	205.559	26.0816	2.08911	5.68762	16.5418	39.4691
1335	PE(18:0_20:3)	PE(38:3)	PE	diacyl	(18:0_20:3)	(38:3)	769.562	22.8571	C43 H80 N1 O8 P1	M-H	1	1	2	8.33	B	0.0256062	0.103925	0.0347182	0.0431324	0.0182574	0.494305	0.0666295	0.0240648	0.00761443	0.00438501	0.00468557	0.000991122
1372	PE(18:0_20:4)	PE(38:4)	PE	diacyl	(18:0_20:4)	(38:4)	767.547	19.8624	C43 H78 N1 O8 P1	M+H	2	5	3	16.67	A	324.971	2896.81	1178.35	1562.99	314.951	218.78	1036.85	247.899	19.0469	49.0922	170.323	136.215
1292	PE(18:0_22:4)	PE(40:4)	PE	diacyl	(18:0_22:4)	(40:4)	795.578	22.863	C45 H82 N1 O8 P1	M-H	1	2	2	8.33	A	0.117958	0.107111	0.234118	0.422929	0.0149065	0.054697	0.132975	0.155228	0.127433	0.0431451	0.124357	0.0171023
1288	PE(18:0_22:6)	PE(40:6)	PE	diacyl	(18:0_22:6)	(40:6)	791.547	19.1204	C45 H78 N1 O8 P1	M+H	2	3	2	33.33	A	490.516	7045.14	4571.69	4312.85	1359.3	657.114	3625.3	1056.79	66.9893	179.753	365.871	1061.46
1192	PE(18:1_18:1)	PE(36:2)	PE	diacyl	(18:1_18:1)	(36:2)	743.547	20.0246	C41 H78 N1 O8 P1	M-H	2	2	3	33.33	A	0.744803	2.04938	1.83169	1.28764	1.5617	0.6859	0.697547	1.25737	0.133011	0.143697	0.521125	0.0751281
1338	PE(18:1_20:1)	PE(38:2)	PE	diacyl	(18:1_20:1)	(38:2)	771.578	23.2233	C43 H82 N1 O8 P1	M-H	1	1	4	8.33	A	0.00832108	1.24648	1.14721	0.153421	0.312804	0.377123	0.463966	0.411047	0.0613575	0.0958622	0.405592	0.0384349
1252	PE(18:1_20:4)	PE(38:5)	PE	diacyl	(18:1_20:4)	(38:5)	765.531	16.4786	C43 H76 N1 O8 P1	M+H	2	3	2	16.67	A	728.446	11143.8	2434.29	4438.88	2035.96	1175.63	757.344	1849.67	0.256103	59.851	257.404	363.136
1239	PE(18:1_20:5)	PE(38:6)	PE	diacyl	(18:1_20:5)	(38:6)	763.515	14.6753	C43 H74 N1 O8 P1	M-H	1	6	2	8.33	A	0.00628084	0.041652		0.0211405	0.00334308	0.0040335	0.00895231	0.00739447	0.0014016	0.00170144	0.0054554	0.000488001
1396	PE(18:1_22:1)	PE(40:2)	PE	diacyl	(18:1_22:1)	(40:2)	799.609	26.8276	C45 H86 N1 O8 P1	M-H	1	2	2	8.33	A	0.035974	0.208168	0.138368	0.0613355	0.135182	0.0151439	0.128375	0.0246097	0.0116508	0.0114093	0.029803	0.00370062
1279	PE(18:1_22:6)	PE(40:7)	PE	diacyl	(18:1_22:6)	(40:7)	789.531	15.8501	C45 H76 N1 O8 P1	M+H	2	2	2	16.67	A	222.159	3632.07	669.778	1087.14	201.398	176.794	634.023	340.188	2.45593	25.4385	56.5655	209.351
1313	PE(19:0_15:0)	PE(34:0)	PE	diacyl	(19:0_15:0)	(34:0)	719.547	16.8847	C39 H78 N1 O8 P1	M+H	1	3	12	8.33	C	95.9944	1653.9	410.734	598.625	11.2097	107.384	274.894	69.0358	10.6577	3.53701	12.4847	50.4525
1473	PE(20:0_16:0)	PE(36:0)	PE	diacyl	(20:0_16:0)	(36:0)	747.578	22.7984	C41 H82 N1 O8 P1	M-H	1	1	9	8.33	C	0.0310121	0.0558883	0.0234702	0.0249098	0.0728236	0.0318714	0.0571541	0.0213807	0.0259683	0.0350435	0.0425022	0.0299387
1255	PE(20:0_18:1)	PE(38:1)	PE	diacyl	(20:0_18:1)	(38:1)	773.593	22.76	C43 H84 N1 O8 P1	M-H	1	4	16	8.33	C	0.544471	0.551531	0.744755	0.518792	1.04199	0.468345	0.671302	0.632782	0.27272	0.427579	0.583973	0.162164
1397	PE(20:1_20:1)	PE(40:2)	PE	diacyl	(20:1_20:1)	(40:2)	799.609	26.9788	C45 H86 N1 O8 P1	M-H	1	2	1	8.33	A	0.0125764	0.0560667	0.0139949	0.0144915	0.0290461	0.00612961	0.0117313	0.0100538	0.00219037	0.00176363	0.0120389	0.00127284
1458	PE(20:1_20:4)	PE(40:5)	PE	diacyl	(20:1_20:4)	(40:5)	793.562	19.9166	C45 H80 N1 O8 P1	M-H	1	1	2	8.33	A	0.0687191	0.0959943	0.143203	0.00825334	0.0837231	0.0421767	0.116393	0.0542213	0.0102226	0.0145077	0.0108302	0.00365449
1459	PE(20:4_22:4)	PE(42:8)	PE	diacyl	(20:4_22:4)	(42:8)	815.547	15.7823	C47 H78 N1 O8 P1	M+H	1	1	2	8.33	B	5.48356	526.464	0.46127	2.70925	1.6502	1.44442	4.75508	1.90857	0.0174704	0.727793	0.476102	1.56165
1465	PE(20:4_22:5)	PE(42:9)	PE	diacyl	(20:4_22:5)	(42:9)	813.531	14.3718	C47 H76 N1 O8 P1	M+H	1	1	0	8.33	B	14.4929	0.0410305	29.1894	56.0182	8.20023	0.412296	27.799	6.80008	0.289815	0.251024	0.26531	0.372136
1299	PE(20:4_22:6)	PE(42:10)	PE	diacyl	(20:4_22:6)	(42:10)	811.515	12.6996	C47 H74 N1 O8 P1	M+H	2	1	2	25	A	12.5056	394.653	131.064	148.685	13.2859	11.7216	44.3618	7.93197	0.0136514	0.152467	0.585136	1.7102
1456	PE(21:0_17:0)	PE(38:0)	PE	diacyl	(21:0_17:0)	(38:0)	775.609	19.9821	C43 H86 N1 O8 P1	M-H	1	1	8	8.33	C	0.00343496	0.0340001	0.0224774	0.0291788	0.0226583	0.00484618	0.0354852	0.00719333	0.0182222	0.0187729	0.0691056	0.011242
1444	PE(21:2_18:1)	PE(39:3)	PE	diacyl	(21:2_18:1)	(39:3)	783.578	20.5101	C44 H82 N1 O8 P1	M-H	1	1	12	8.33	C	0.00478749	0.0134289	0.00217766	0.0151113	0.0131306	0.00505389	0.0164008	0.017324	0.00603155	0.00758373	0.00509599	0.000361605
1398	PE(22:0_18:1)	PE(40:1)	PE	diacyl	(22:0_18:1)	(40:1)	801.625	29.4549	C45 H88 N1 O8 P1	M-H	1	1	7	25	B	0.00109711	0.0172549	0.00887144	0.0610875	0.000361571	0.0233426	0.0601919	0.00981387	0.00037528	0.0257805	0.0238573	0.00370264
1304	PE(22:4_22:6)	PE(44:10)	PE	diacyl	(22:4_22:6)	(44:10)	839.547	14.6571	C49 H78 N1 O8 P1	M+H	2	1	2	25	A	7.65878	408.447	117.979	283.697	50.6792	36.1717	200.797	78.5402	0.00283701	1.573	9.26195	13.2494
1436	PE(22:6_14:0)	PE(36:6)	PE	diacyl	(22:6_14:0)	(36:6)	735.484	12.5094	C41 H70 N1 O8 P1	M+H	1	1	2	8.33	B	0.12791	7.01212	1.63435	1.46822	0.477224	0.58659	1.07427	0.604191	0.00791831	0.017351	0.00231948	0.00187018
1283	PE(22:6_18:0)	PE(40:6)	PE	diacyl	(22:6_18:0)	(40:6)	791.547	18.7748	C45 H78 N1 O8 P1	M+H	1	3	2	16.67	A	190.543	5753.5	570.436	1357.38	135.141	212.414	1364.58	407.916	0.729967	26.6345	25.2588	34.4461
1354	PE(22:6_22:6)	PE(44:12)	PE	diacyl	(22:6_22:6)	(44:12)	835.515	12.1668	C49 H74 N1 O8 P1	M+H	2	1	1	58.33	A	64.3783	2151.49	491.709	940.21	148.474	86.4793	315.97	205.552	2.87064	1.99385	5.45774	3.06602
1445	PE(24:6_18:0)	PE(42:6)	PE	diacyl	(24:6_18:0)	(42:6)	819.578	18.4896	C47 H82 N1 O8 P1	M-H	1	2	8	8.33	C	0.219731	0.913939	0.413569	0.484375	0.397401	0.518388	0.233042	0.181842	0.0333099	0.071426	0.0424789	0.0221938
1448	PE(24:6_20:1)	PE(44:7)	PE	diacyl	(24:6_20:1)	(44:7)	845.593	20.2411	C49 H84 N1 O8 P1	M+H	1	1	2	8.33	C	11.6547	155.396	23.5418	27.0141	5.96368	6.12038	54.1011	31.3892	1.33395	1.19404	3.76816	20.6745
1466	PE(24:6_22:6)	PE(46:12)	PE	diacyl	(24:6_22:6)	(46:12)	863.547	14.2339	C51 H78 N1 O8 P1	M+H	1	1	0	8.33	B	1.03823	4.66174	0.634774	2.81722	0.286948	0.375194	1.62433	0.00111738	0.0131564	0.00106713	4.28538e-06	8.55441e-06
1380	PE(29:0_18:1)	PE(47:1)	PE	diacyl	(29:0_18:1)	(47:1)	899.734	46.2499	C52 H102 N1 O8 P1	M+H	1	1	0	8.33	C	2.08895	10.9979	4.46255	4.66321	3.03626	1.53249	1.34957	1.12474	0.444941	0.796601	3.10723	5.45095
1161	PE(34:1)	PE(34:1)	PE	diacyl	(34:1)	(34:1)	717.531	19.6863	C39 H76 N1 O8 P1	M+H	1	3	18	8.33	C	5.54568	87.9805	61.281	55.0051	19.0467	17.2605	41.6721	6.265	9.27903e-05	3.86918	11.3069	1044.91
1452	PE(34:4)	PE(34:4)	PE	diacyl	(34:4)	(34:4)	711.484	13.4391	C39 H70 N1 O8 P1	M+H	1	1	13	8.33	C	0.28657	15.6673	0.890466	0.199533	0.109731	0.00137899	1.06784	0.271608	0.000184093	0.00570019	0.000779937	0.197014
1454	PE(37:6)	PE(37:6)	PE	diacyl	(37:6)	(37:6)	749.5	9.9809	C42 H72 N1 O8 P1	M+H	1	1	6	8.33	C	0.43559	4.98916	2.28632	0.416149	0.887486	0.341772	2.1388	0.689074	0.00498843	1.83957e-07	6.39061e-05	8.55328e-06
1435	PE(4:0_20:1)	PE(24:1)	PE	diacyl	(4:0_20:1)	(24:1)	577.374	7.3649	C29 H56 N1 O8 P1	M+H	1	1	0	8.33	C	0.139622	1.3456	0.611148	0.259594	0.172152	0.43056	2.44588	0.976207	0.0975036	0.404334	0.000422538	3.27539
1268	PE(40:8)	PE(40:8)	PE	diacyl	(40:8)	(40:8)	787.515	13.3717	C45 H74 N1 O8 P1	M+H	1	3	7	8.33	C	9.18282	494.481	79.9436	137.991	17.5175	8.7571	27.3935	10.5237	0.000319786	0.349604	2.1257	1.57409
1399	PE(44:11)	PE(44:11)	PE	diacyl	(44:11)	(44:11)	837.531	13.1178	C49 H76 N1 O8 P1	M+H	2	2	0	25	B	19.4399	8.21654	10.6322	158.72	12.998	5.70598	36.0231	24.8951	0.0460866	0.428073	1.46439	0.622879
1453	PE(O-15:2_22:1)	PE(O-37:3)	PE	alkyl-acyl	(O-15:2_22:1)	(O-37:3)	741.567	25.3832	C42 H80 N1 O7 P1	M+H	1	3	0	8.33	C	0.0847114	0.0188064	0.128812	0.645661	0.129096	0.328908	1.22675	0.356775	0.00040136	0.186057	0.122434	0.284526
1461	PE(O-16:0_18:1)	PE(O-34:1)	PE	alkyl-acyl	(O-16:0_18:1)	(O-34:1)	703.552	22.3792	C39 H78 N1 O7 P1	M-H	1	1	0	8.33	C	0.096264	0.307593	0.262817	0.151413	0.0843743	0.055704	0.139531	0.077845	0.0396857	0.0467874	0.0580741	0.0136912
1467	PE(O-16:1_16:0)	PE(O-32:1)	PE	alkyl-acyl	(O-16:1_16:0)	(O-32:1)	675.52	21.5557	C37 H74 N1 O7 P1	M-H	1	1	0	8.33	C	0.0198252	0.0717842	0.0414153	0.0246569	0.046883	0.035503	0.0252433	0.0200446	0.0218966	0.0330794	0.051871	0.00546586
1450	PE(O-16:1_16:1)	PE(O-32:2)	PE	alkyl-acyl	(O-16:1_16:1)	(O-32:2)	673.505	18.7508	C37 H72 N1 O7 P1	M-H	1	2	0	8.33	C	0.0486801	0.0898857	0.104059	0.0599558	0.0262031	0.0163668	0.0414975	0.0297732	0.0105679	0.01935	0.0231323	0.00286857
1403	PE(O-16:1_18:1)	PE(O-34:2)	PE	alkyl-acyl	(O-16:1_18:1)	(O-34:2)	701.536	21.4361	C39 H76 N1 O7 P1	M-H	1	2	0	8.33	C	0.0074513	0.619348	0.223063	0.175613	0.330777	0.0617651	0.0779541	0.0083886	0.0622746	0.0885669	6.04533	0.0242138
1412	PE(O-16:1_22:4)	PE(O-38:5)	PE	alkyl-acyl	(O-16:1_22:4)	(O-38:5)	751.552	20.8058	C43 H78 N1 O7 P1	M-H	1	2	0	8.33	C	0.283477	0.460172	0.320736	0.43211	0.152521	0.106113	0.431868	0.264964	0.132191	0.0650968	0.155041	0.0154833
1386	PE(O-16:1_22:6)	PE(O-38:7)	PE	alkyl-acyl	(O-16:1_22:6)	(O-38:7)	747.52	16.993	C43 H74 N1 O7 P1	M-H	1	1	0	16.67	B	1.54617	2.17069	1.37517	1.28194	1.43566	0.619278	1.0394	1.26998	2.318	0.702078	0.601184	0.139978
1406	PE(O-17:1_18:1)	PE(O-35:2)	PE	alkyl-acyl	(O-17:1_18:1)	(O-35:2)	715.552	24.038	C40 H78 N1 O7 P1	M-H	1	2	0	8.33	B	0.00804974	0.0867503	0.0567159	0.0455039	0.0466601	0.0221059	0.0187722	0.01447	0.0465266	0.0135567	0.010968	0.00399076
1318	PE(O-17:1_20:1)	PE(O-37:2)	PE	alkyl-acyl	(O-17:1_20:1)	(O-37:2)	743.583	26.919	C42 H82 N1 O7 P1	M-H	1	3	0	16.67	B	0.031552	0.316512	0.270513	0.13426	0.0806552	0.080134	0.0359468	0.0849829	0.0589297	0.0221453	0.0778864	0.020432
1419	PE(O-17:1_22:6)	PE(O-39:7)	PE	alkyl-acyl	(O-17:1_22:6)	(O-39:7)	761.536	18.9585	C44 H76 N1 O7 P1	M-H	1	1	0	16.67	C	0.024156	0.100651	0.0312539	0.04517	0.0422146	0.0188211	0.0637938	0.0389317	0.00405505	0.00754679	0.00977143	0.00242477
1316	PE(O-18:0_18:1)	PE(O-36:1)	PE	alkyl-acyl	(O-18:0_18:1)	(O-36:1)	731.583	26.0811	C41 H82 N1 O7 P1	M-H	1	1	0	8.33	C	0.000794363	4.90148e-07	1.43368e-07	9.80999e-06	0.000648038	0.0121007	2.08308e-05	7.71014e-06	6.25517e-06	6.62458e-06	0.00030586	1.47529e-06
1457	PE(O-18:0_22:6)	PE(O-40:6)	PE	alkyl-acyl	(O-18:0_22:6)	(O-40:6)	777.567	21.6844	C45 H80 N1 O7 P1	M-H	1	1	0	8.33	B	0.0511914	0.162129	0.115563	0.0944446	0.140715	0.0815507	0.0799059	0.0375162	0.0176084	0.0153504	0.0177536	0.0163051
1319	PE(O-18:1_19:1)	PE(O-37:2)	PE	alkyl-acyl	(O-18:1_19:1)	(O-37:2)	743.583	27.1388	C42 H82 N1 O7 P1	M-H	1	3	0	16.67	C	0.0139121	0.155261	0.140068	0.148462	0.015327	0.0591959	0.111445	0.0854748	0.041589	0.0217155	0.138227	0.0126991
1226	PE(O-18:1_20:1)	PE(O-38:2)	PE	alkyl-acyl	(O-18:1_20:1)	(O-38:2)	757.598	28.4194	C43 H84 N1 O7 P1	M-H	1	2	0	25	B	0.0152279	1.58932	0.0404684	1.04542	0.0139986	0.5302	1.51151	1.26256	0.113484	0.273131	0.282956	0.319074
1415	PE(O-18:1_20:4)	PE(O-38:5)	PE	alkyl-acyl	(O-18:1_20:4)	(O-38:5)	751.552	21.9737	C43 H78 N1 O7 P1	M-H	1	2	0	8.33	B	0.839681	2.51231	1.32545	1.10428	1.64784	0.7141	0.959245	1.20945	0.329852	0.243953	0.520307	0.139081
1433	PE(O-18:1_22:1)	PE(O-40:2)	PE	alkyl-acyl	(O-18:1_22:1)	(O-40:2)	785.63	30.3239	C45 H88 N1 O7 P1	M-H	1	1	0	8.33	B	0.00118378	0.424872	0.159425	0.159278	0.00049016	0.0345764	0.130004	0.0210209	0.000318183	0.065127	0.033848	8.76917e-07
1350	PE(O-18:1_22:2)	PE(O-40:3)	PE	alkyl-acyl	(O-18:1_22:2)	(O-40:3)	783.614	28.7149	C45 H86 N1 O7 P1	M-H	1	2	0	8.33	B	0.000563133	0.119023	0.00253389	0.0600736	0.00020134	0.0120718	0.0578931	0.0326737	2.18692e-05	0.00599574	0.00923796	0.00219001
1265	PE(O-18:1_22:6)	PE(O-40:7)	PE	alkyl-acyl	(O-18:1_22:6)	(O-40:7)	775.552	20.7451	C45 H78 N1 O7 P1	M-H	1	1	0	8.33	B	1.51006	2.33884	2.64151	2.93826	1.41618	1.88041	2.30837	2.91359	0.251903	0.207423	0.364016	0.0594756
1449	PE(O-18:2_14:0)	PE(O-32:2)	PE	alkyl-acyl	(O-18:2_14:0)	(O-32:2)	673.505	18.5753	C37 H72 N1 O7 P1	M-H	1	2	0	8.33	C	0.0355988	0.225683	0.0788533	0.0433632	0.041931	0.0238557	0.0167556	0.0218853	0.0139268	0.0203037	0.0270527	0.00613079
1173	PE(O-18:2_18:1)	PE(O-36:3)	PE	alkyl-acyl	(O-18:2_18:1)	(O-36:3)	727.552	22.2458	C41 H78 N1 O7 P1	M-H	1	1	0	8.33	B	0.782011	1.60372	2.26275	0.550608	1.67174	0.722427	1.59691	1.28355	0.780356	0.167022	0.558584	0.0842971
1217	PE(O-18:2_20:1)	PE(O-38:3)	PE	alkyl-acyl	(O-18:2_20:1)	(O-38:3)	755.583	25.9393	C43 H82 N1 O7 P1	M-H	1	2	0	8.33	B	0.0252007	0.394437	0.257623	0.0372677	0.0469264	0.100368	0.167673	0.12428	0.0475175	0.0487249	0.0399011	0.0113729
1438	PE(O-18:2_20:4)	PE(O-38:6)	PE	alkyl-acyl	(O-18:2_20:4)	(O-38:6)	749.536	18.6652	C43 H76 N1 O7 P1	M-H	1	1	0	8.33	B	0.947086	5.54856	3.87832	2.1458	1.21909	0.801608	1.21334	0.936149	0.225151	0.191795	0.318216	0.0383178
1347	PE(O-18:2_22:1)	PE(O-40:3)	PE	alkyl-acyl	(O-18:2_22:1)	(O-40:3)	783.614	28.1552	C45 H86 N1 O7 P1	M-H	1	2	0	16.67	B	0.0311442	1.18674	0.0270096	0.64193	0.00804498	0.357864	0.727744	0.403889	0.0516427	0.100831	0.269997	0.0459052
1393	PE(O-18:2_22:2)	PE(O-40:4)	PE	alkyl-acyl	(O-18:2_22:2)	(O-40:4)	781.598	26.2977	C45 H84 N1 O7 P1	M-H	1	1	0	8.33	C	0.000383088	0.0446117	0.0216097	0.0051349	0.00440235	0.00864688	0.00824429	0.0228321	0.00474283	0.00381229	0.0100027	0.00118644
1455	PE(O-18:2_22:6)	PE(O-40:8)	PE	alkyl-acyl	(O-18:2_22:6)	(O-40:8)	773.536	17.9964	C45 H76 N1 O7 P1	M-H	1	1	0	8.33	B	0.427436	0.41252	0.889355	0.756156	0.270679	0.208462	0.562008	0.299141	0.195247	0.0168009	0.0109357	0.00515147
1378	PE(O-19:1_20:1)	PE(O-39:2)	PE	alkyl-acyl	(O-19:1_20:1)	(O-39:2)	771.614	29.3336	C44 H86 N1 O7 P1	M-H	1	1	0	8.33	C	0.000246246	0.0368976	0.000465211	0.0127726	0.000275576	0.00542701	0.0373737	0.00341216	8.95025e-05	0.0134861	0.0197734	0.00149789
1228	PE(O-20:1_18:1)	PE(O-38:2)	PE	alkyl-acyl	(O-20:1_18:1)	(O-38:2)	757.598	28.7992	C43 H84 N1 O7 P1	M-H	1	2	0	8.33	C	0.00219088	0.291726	0.0196517	0.00694145	0.00450886	0.0220772	0.0722133	0.0185572	0.0018447	0.0427473	0.0406059	0.00254622
1345	PE(O-20:1_20:4)	PE(O-40:5)	PE	alkyl-acyl	(O-20:1_20:4)	(O-40:5)	779.583	25.6503	C45 H82 N1 O7 P1	M-H	1	1	0	8.33	C	0.00776027	0.0437468	0.0213052	0.0183918	0.0422031	0.019485	0.0618752	0.0230713	0.00601834	0.0046807	0.0150913	0.00318598
1460	PE(O-26:7_22:6)	PE(O-48:13)	PE	alkyl-acyl	(O-26:7_22:6)	(O-48:13)	875.583	14.4527	C53 H82 N1 O7 P1	M-H	1	1	0	8.33	C		0.00982377	2.1299e-06	0.000549847	0.0192032	0.0258141	0.0166491	0.0341955	0.00258005	0.00853827	0.00644328	0.00302517
1407	PE(O-35:2)	PE(O-35:2)	PE	alkyl-acyl	(O-35:2)	(O-35:2)	715.552	24.1091	C40 H78 N1 O7 P1	M+H	1	2	0	8.33	C	13.8663	437.414	77.0073	197.509	36.9942	44.3048	134.052	42.6723	5.7423	9.90223	28.8473	84.888
1174	PE(O-36:2)	PE(O-36:2)	PE	alkyl-acyl	(O-36:2)	(O-36:2)	729.567	25.7233	C41 H80 N1 O7 P1	M-H	1	2	0	8.33	C	1.42463	5.64911	4.45334	2.72812	2.39254	2.48569	3.74461	2.69375	2.42149	2.23673	3.70009	0.631988
1451	PE(P-16:0_16:0)	PE(P-32:0)	PE	alkenyl-acyl	(P-16:0_16:0)	(P-32:0)	675.52	21.9223	C37 H74 N1 O7 P1	M+H	1	1	0	8.33	B	2.47499	30.0197	2.48157	1.03268	2.14396	1.79391	8.93809	3.96777	0.506878	1.79637	4.47633	12.8275
1359	PE(P-16:0_18:1)	PE(P-34:1)	PE	alkenyl-acyl	(P-16:0_18:1)	(P-34:1)	701.536	21.6977	C39 H76 N1 O7 P1	M+H	1	1	0	8.33	B	502.795	8613.74	637.472	1595.82	678.562	542.679	2164.15	961.345	132.711	300.759	628.631	1952
1382	PE(P-16:0_20:1)	PE(P-36:1)	PE	alkenyl-acyl	(P-16:0_20:1)	(P-36:1)	729.567	25.4809	C41 H80 N1 O7 P1	M+H	1	3	0	25	B	60.4209	1767.49	286.471	1270.79	413.631	286.575	1424.41	186.345	27.5215	167.174	138.558	70.4057
1360	PE(P-16:0_20:4)	PE(P-36:4)	PE	alkenyl-acyl	(P-16:0_20:4)	(P-36:4)	723.52	18.4711	C41 H74 N1 O7 P1	M+H	1	1	0	8.33	B	21.2568	282.668	111.921	101.945	14.6479	15.9136	78.3452	24.3344	1.04294	11.9525	25.8099	64.4031
1213	PE(P-16:0_22:4)	PE(P-38:4)	PE	alkenyl-acyl	(P-16:0_22:4)	(P-38:4)	751.552	20.92	C43 H78 N1 O7 P1	M+H	1	3	0	16.67	B	78.3228	604.031	330.318	338.63	83.1527	75.7837	301.12	107.846	13.3447	23.0926	21.1707	160.278
1311	PE(P-17:0_18:1)	PE(P-35:1)	PE	alkenyl-acyl	(P-17:0_18:1)	(P-35:1)	715.552	23.8655	C40 H78 N1 O7 P1	M+H	1	1	0	16.67	C	13.9301	437.842	77.2022	200.892	37.1985	43.6682	133.362	41.5889	4.87212	9.93389	25.3309	84.8579
1472	PE(P-17:0_20:4)	PE(P-37:4)	PE	alkenyl-acyl	(P-17:0_20:4)	(P-37:4)	737.536	20.0703	C42 H76 N1 O7 P1	M+H	1	1	0	8.33	B	5.8145	83.7818	21.2404	34.1675	8.8113	4.17327	17.46	8.17074	0.521376	0.992412	2.27686	4.58186
1150	PE(P-18:0_16:0)	PE(P-34:0)	PE	alkenyl-acyl	(P-18:0_16:0)	(P-34:0)	703.552	25.6015	C39 H78 N1 O7 P1	M+H	1	1	0	33.33	B	11.1117	19.0449	8.4226	47.3286	28.6865	21.985	36.0303	18.2863	5.01274	4.80587	20.8578	103.039
1383	PE(P-18:0_18:1)	PE(P-36:1)	PE	alkenyl-acyl	(P-18:0_18:1)	(P-36:1)	729.567	25.5992	C41 H80 N1 O7 P1	M+H	1	3	0	16.67	B	257.572	2716.59	865.137	2158.51	412.938	341.16	1464.56	541.721	105.169	225.917	325.041	876.857
1333	PE(P-18:0_20:1)	PE(P-38:1)	PE	alkenyl-acyl	(P-18:0_20:1)	(P-38:1)	757.598	28.2079	C43 H84 N1 O7 P1	M+H	1	1	0	33.33	B	20.3995	7114.63	398.635	4112.34	76.6334	855.647	3821.02	534.232	23.4982	347.737	714.012	2743.57
1440	PE(P-18:0_20:3)	PE(P-38:3)	PE	alkenyl-acyl	(P-18:0_20:3)	(P-38:3)	753.567	24.7004	C43 H80 N1 O7 P1	M+H	1	1	0	8.33	B	5.11829	126.444	47.5359	93.2974	19.9797	22.9594	73.4827	24.5301	1.96815	3.09735	7.26192	23.3184
1214	PE(P-18:0_20:4)	PE(P-38:4)	PE	alkenyl-acyl	(P-18:0_20:4)	(P-38:4)	751.552	21.8603	C43 H78 N1 O7 P1	M+H	1	3	0	16.67	B	131.215	1217.67	117.248	410.089	56.9631	89.4741	184.946	79.1272	5.70794	12.2565	74.7888	102.304
1395	PE(P-18:0_22:1)	PE(P-40:1)	PE	alkenyl-acyl	(P-18:0_22:1)	(P-40:1)	785.63	30.4969	C45 H88 N1 O7 P1	M+H	1	1	0	8.33	C	0.455061	183.54	74.0874	91.7476	0.0910447	11.7511	139.492	52.3356	0.00625628	16.5549	16.1413	19.9574
1428	PE(P-18:0_22:6)	PE(P-40:6)	PE	alkenyl-acyl	(P-18:0_22:6)	(P-40:6)	775.552	20.9195	C45 H78 N1 O7 P1	M+H	1	1	0	8.33	B	446.166	4538.69	1571.68	1504.88	221.146	174.213	231.067	333.025	15.0293	51.2384	32.902	389.676
1408	PE(P-18:1_18:1)	PE(P-36:2)	PE	alkenyl-acyl	(P-18:1_18:1)	(P-36:2)	727.552	21.7999	C41 H78 N1 O7 P1	M+H	1	1	0	8.33	B	779.158	2792.48	1393.46	2178.1	921.833	486.988	2383.47	810.331	52.6441	227.686	299.946	775.319
1441	PE(P-18:1_20:1)	PE(P-38:2)	PE	alkenyl-acyl	(P-18:1_20:1)	(P-38:2)	755.583	25.5888	C43 H82 N1 O7 P1	M+H	1	1	0	8.33	B	76.3414	1213.53	805.486	2131.88	397.754	279.56	1127.27	456.154	34.3018	78.3613	131.837	323.58
1390	PE(P-18:1_20:4)	PE(P-38:5)	PE	alkenyl-acyl	(P-18:1_20:4)	(P-38:5)	749.536	18.1589	C43 H76 N1 O7 P1	M+H	1	1	0	8.33	B	143.96	1088.11	505.798	450.914	150.194	104.905	658.227	193.213	7.50375	33.0424	71.0986	151.003
1411	PE(P-18:1_20:5)	PE(P-38:6)	PE	alkenyl-acyl	(P-18:1_20:5)	(P-38:6)	747.52	13.256	C43 H74 N1 O7 P1	M+H	1	1	0	8.33	B	0.0129935	1.73596	0.335046	0.391696	0.418183	0.160382	0.97558	0.254483	2.5389e-08	3.6122e-06	0.061139	1.88527e-09
1379	PE(P-18:1_21:0)	PE(P-39:1)	PE	alkenyl-acyl	(P-18:1_21:0)	(P-39:1)	771.614	29.4982	C44 H86 N1 O7 P1	M+H	1	1	0	25	C	0.848399	17.1723	2.1889	17.9428	0.0169512	3.17135	25.1056	1.95706	0.153292	0.422742	2.69919	13.0635
1424	PE(P-18:1_21:1)	PE(P-39:2)	PE	alkenyl-acyl	(P-18:1_21:1)	(P-39:2)	769.598	27.131	C44 H84 N1 O7 P1	M+H	1	1	0	16.67	C	1.1659	3.50261	9.26328	11.917	1.59298	5.39463	17.5936	2.95053	0.158707	0.236788	1.27929	2.69361
1469	PE(P-18:1_22:1)	PE(P-40:2)	PE	alkenyl-acyl	(P-18:1_22:1)	(P-40:2)	783.614	28.2669	C45 H86 N1 O7 P1	M+H	1	1	0	8.33	B	0.027986	89.518	14.9537	185.965	5.11917	30.908	229.405	48.7646	0.694028	0.14601	24.0794	68.0793
1463	PE(P-19:1_18:1)	PE(P-37:2)	PE	alkenyl-acyl	(P-19:1_18:1)	(P-37:2)	741.567	21.5813	C42 H80 N1 O7 P1	M+H	1	2	0	8.33	C	13.8894	179.825	8.67085	41.9526	10.489	4.97551	32.1583	12.1835	0.854423	2.92924	3.99864	13.3738
1401	PE(P-24:6)	PE(P-24:6)	PE	alkenyl-acyl	(P-24:6)	(P-24:6)	551.301	5.3981	C29 H46 N1 O7 P1	M+H	1	1	0	8.33	C	2.69798	15.2055	6.81128	18.3004	3.30303	2.07457	28.9772	7.43844	0.214414	0.371047	1.7644	2.06334
1309	PE(P-6:0_18:0)	PE(P-24:0)	PE	alkenyl-acyl	(P-6:0_18:0)	(P-24:0)	563.395	10.0064	C29 H58 N1 O7 P1	M+H	1	1	0	8.33	B	4.92728	84.5801	21.5021	35.5002	2.87617	4.59777	37.6571	7.46484	0.891367	1.51141	2.76692	4.77905
1141	PE(P-6:0_18:1)	PE(P-24:1)	PE	alkenyl-acyl	(P-6:0_18:1)	(P-24:1)	561.379	8.6711	C29 H56 N1 O7 P1	M+H	1	1	0	8.33	B	0.161246	7.18707	7.25492	10.856	3.19575	0.968651	5.44387	1.22298	0.158794	0.0600791	0.695947	0.947176
1358	PE(P-7:0_16:0)	PE(P-23:0)	PE	alkenyl-acyl	(P-7:0_16:0)	(P-23:0)	549.379	18.0992	C28 H56 N1 O7 P1	M+H	1	1	0	8.33	C	1.15487	0.995171	0.700353	16.8109	4.42399	3.1909	2.39736	16.5645	0.015859	0.14838	0.315693	1.22781
2024	PFAA(16:0)	PFAA(16:0)	PFAA	Primary amides	(16:0)	(16:0)	255.256	9.4259	C16 H33 N1 O1	M+H	1	1	0	8.33	A	2.12815	23.1776	26.5366	15.2647	7.83358	4.94564	10.7028	4.35958	0.254531	3.9905	3.58802	13.7652
2026	PFAA(18:0)	PFAA(18:0)	PFAA	Primary amides	(18:0)	(18:0)	283.288	11.7902	C18 H37 N1 O1	M+H	1	1	0	8.33	A	3.06346	70.5056	14.3679	29.6937	9.4127	10.1453	51.2318	14.242	1.64733	6.04004	11.7614	42.214
2023	PFAA(29:3)	PFAA(29:3)	PFAA	Primary amides	(29:3)	(29:3)	431.413	17.0621	C29 H53 N1 O1	M+H	1	1	0	8.33	C	2.16793	0.379465	0.00536781	2.70229	0.310507	2.66445	0.106917	2.33541	1.35035	0.185452	0.00342501	6.85544
1606	PG(16:0_16:0)	PG(32:0)	PG	diacyl	(16:0_16:0)	(32:0)	722.51	15.3327	C38 H75 O10 P1	M-H	1	1	1	16.67	A	0.0542765	0.327864	0.0752096	0.160047	0.0819229	0.113066	0.082642	0.185121	0.00222915	0.111669	0.171609	0.0279993
1613	PG(16:0_18:0)	PG(34:0)	PG	diacyl	(16:0_18:0)	(34:0)	750.541	18.9647	C40 H79 O10 P1	M-H	1	1	2	8.33	A	0.0625536	0.00814147	0.108103	0.0218269	0.0363018	0.0150937	0.0705692	0.0729632	0.038432	0.0541485	0.0163716	0.000714717
1637	PG(16:0_18:1)	PG(34:1)	PG	diacyl	(16:0_18:1)	(34:1)	748.525	15.6236	C40 H77 O10 P1	M-H	1	2	4	8.33	A	1.01082	2.29019	2.05358	1.51629	2.78085	1.26679	1.31923	1.84419	0.00842865	0.452904	0.854717	0.226506
1626	PG(17:1_22:6)	PG(39:7)	PG	diacyl	(17:1_22:6)	(39:7)	806.51	15.1921	C45 H75 O10 P1	M-H	1	1	2	16.67	B	0.0022333	0.00203735	0.00176505	0.00432552	0.0401221	0.000317622	0.0187378	0.0140599		2.05807e-10	3.38024e-14
1635	PG(18:0_16:1)	PG(34:1)	PG	diacyl	(18:0_16:1)	(34:1)	748.525	15.418	C40 H77 O10 P1	M-H	1	2	18	8.33	C	0.385192	2.30459	0.73126	1.17744	0.880615	0.362611	0.363691	1.15754	0.00580268	0.127485	0.312328	0.130432
1638	PG(18:0_24:6)	PG(42:6)	PG	diacyl	(18:0_24:6)	(42:6)	850.572	16.2371	C48 H83 O10 P1	M-H	1	1	8	8.33	C	0.0841282	0.00806714	0.105875	0.0563398	0.0395607	0.174479	0.00360101	0.106845	0.000401532	0.00131492	0.0153549	2.65147e-05
1630	PG(18:0_25:6)	PG(43:6)	PG	diacyl	(18:0_25:6)	(43:6)	864.588	17.8816	C49 H85 O10 P1	M-H	1	1	0	8.33	B					0.0671683	0.0138289	0.0824761	0.0349667	0.0113155	0.0033122	0.00644562	0.00157899
1650	PG(19:2_18:0)	PG(37:2)	PG	diacyl	(19:2_18:0)	(37:2)	788.557	18.7719	C43 H81 O10 P1	M+NH4	1	1	14	8.33	C	0.0003353			0.743321	1.01632	0.633333	7.11521	2.01449	0.0393674	0.0070554	0.239004	5.92602
1649	PG(22:2_15:1)	PG(37:3)	PG	diacyl	(22:2_15:1)	(37:3)	786.541	20.1436	C43 H79 O10 P1	M+NH4	1	1	14	8.33	C	4.76015e-06	1.07087e-10	1.02879e-07	0.542152	0.00767135	0.194623	0.0119421	0.492137	0.0555976	0.0404907	0.151718	1.19629
1631	PG(22:6_22:6)	PG(44:12)	PG	diacyl	(22:6_22:6)	(44:12)	866.51	9.2586	C50 H75 O10 P1	M-H	2	1	1	16.67	A	0.0422844	0.601022	0.353106	0.204578	0.302964	0.0982847	0.0162678	0.232842	8.8746e-06	1.36109e-05	9.50703e-05	0.000359564
1654	PG(23:6_18:0)	PG(41:6)	PG	diacyl	(23:6_18:0)	(41:6)	836.557	19.5734	C47 H81 O10 P1	M+NH4	1	1	2	8.33	C	0.00131959	0.750641			48.9792	57.3645	178.722	79.5164	0.306278	3.52467	0.676311	20.7726
1653	PG(23:6_18:1)	PG(41:7)	PG	diacyl	(23:6_18:1)	(41:7)	834.541	15.9441	C47 H79 O10 P1	M+NH4	1	1	2	8.33	C				0.60963	2.93184	12.3102	37.9229	9.65636	2.28868e-05	0.171294	1.05054	2.91192
1652	PG(24:5_16:2)	PG(40:7)	PG	diacyl	(24:5_16:2)	(40:7)	820.525	20.3393	C46 H77 O10 P1	M+NH4	1	1	10	8.33	C	0.232082	1.38887	0.136784	0.374661	0.160146	0.162875	0.0061402	0.350349	0.324954	0.000168059	0.102173	0.668049
1642	PG(25:3_18:4)	PG(43:7)	PG	diacyl	(25:3_18:4)	(43:7)	862.572	17.9985	C49 H83 O10 P1	M+NH4	1	2	0	8.33	C	0.640677		0.00551538	9.78562	3.55021	0.439168	7.702	23.453	9.84367e-11	2.57947e-06	0.0877408
1641	PG(25:8_18:1)	PG(43:9)	PG	diacyl	(25:8_18:1)	(43:9)	858.541	15.1533	C49 H79 O10 P1	M+NH4	1	1	0	8.33	C				0.0186764	10.7433	2.11706	27.8963	0.908479		0.00177263	0.0025121	0.83263
1614	PG(O-17:2_12:1)	PG(O-29:3)	PG	alkyl-acyl	(O-17:2_12:1)	(O-29:3)	660.437	7.2117	C35 H65 O9 P1	M+NH4	1	1	0	16.67	C	1.64523	9.51804	33.6708	11.6716	9.66752	0.609117	41.1477	0.616466	0.632163	2.9216	1.32185	6.81095
1648	PG(O-17:2_21:4)	PG(O-38:6)	PG	alkyl-acyl	(O-17:2_21:4)	(O-38:6)	780.53	16.0302	C44 H77 O9 P1	M+NH4	1	1	0	8.33	C	0.111401	0.982752	0.686646	3.92149	1.19551	0.75651	8.6156	1.70609	0.276656	0.155307	0.89743	1.81819
1651	PG(O-17:2_23:6)	PG(O-40:8)	PG	alkyl-acyl	(O-17:2_23:6)	(O-40:8)	804.53	10.5199	C46 H77 O9 P1	M+NH4	1	1	0	8.33	C	9.261	131.091	82.0855	87.5626	41.3273	24.7688	164.318	13.9506	0.260411	0.271262	0.310234	2.58435
1644	PG(O-4:0_22:6)	PG(O-26:6)	PG	alkyl-acyl	(O-4:0_22:6)	(O-26:6)	612.343	5.1355	C32 H53 O9 P1	M+H	1	1	0	8.33	C	0.459505	4.54016	0.318613	1.92269	0.460259	0.429542	2.31699	0.849586	0.111699	0.0476164	1.08073	0.00743684
1980	PI(16:0_16:0)	PI(32:0)	PI	diacyl	(16:0_16:0)	(32:0)	810.526	14.9663	C41 H79 O13 P1	M-H	1	1	1	8.33	B	0.0293983	0.0214709	0.0179694	0.0293826	0.156379	0.0375017	0.0645449	0.0513186		0.121669	0.0764923	0.0597986
1983	PI(16:0_18:1)	PI(34:1)	PI	diacyl	(16:0_18:1)	(34:1)	836.542	14.965	C43 H81 O13 P1	M-H	2	1	2	16.67	A	0.0444673	0.435197	0.00232178	0.245636	0.147311	0.260343	0.415548	0.724806	0.0153495	0.297638	0.142642	0.0409244
1993	PI(16:0_20:1)	PI(36:1)	PI	diacyl	(16:0_20:1)	(36:1)	864.573	18.4794	C45 H85 O13 P1	M-H	1	3	2	8.33	A	0.150573	0.0813363	0.0692884	0.172608	0.226531	0.245563	0.280162	0.429591	0.0287244	0.0821204	0.265523	0.0542669
1891	PI(16:0_20:4)	PI(36:4)	PI	diacyl	(16:0_20:4)	(36:4)	858.526	12.6933	C45 H79 O13 P1	M-H	2	3	2	41.67	A	0.665958	2.99295	2.6705	1.39956	5.18552	2.97827	2.05095	3.91119	0.17154	1.08341	0.953039	0.265916
1998	PI(16:0_20:5)	PI(36:5)	PI	diacyl	(16:0_20:5)	(36:5)	856.51	11.4796	C45 H77 O13 P1	M-H	1	1	2	8.33	A	0.00872284	0.0136752	0.00173695	0.0244623	0.0183544	0.00914004	0.00402908	0.014585	0.000898987	0.000429373	5.78988e-06	0.00021436
1969	PI(16:0_22:6)	PI(38:6)	PI	diacyl	(16:0_22:6)	(38:6)	882.526	11.8296	C47 H79 O13 P1	M+NH4	3	3	12	33.33	A	0.000738139	31.6494	0.0223645	0.032865	3.71973	0.005255	7.00675	0.141726	0.226655	0.306597	0.594806	1.18155
1977	PI(17:0_22:6)	PI(39:6)	PI	diacyl	(17:0_22:6)	(39:6)	896.542	13.1174	C48 H81 O13 P1	M-H	1	1	2	8.33	A	0.00439122	0.0371408	0.023174	0.018803	0.0421828	0.0281152	0.0290633	0.0715361	0.00205774	0.00512502	0.00709708	0.00275316
1992	PI(18:0_18:1)	PI(36:1)	PI	diacyl	(18:0_18:1)	(36:1)	864.573	18.3879	C45 H85 O13 P1	M-H	1	3	2	16.67	A	0.163042	0.0813363	0.0692884	0.200655	0.319084	0.31096	0.29984	0.28704	0.0532426	0.132232	0.445582	0.0965129
1918	PI(18:0_20:4)	PI(38:4)	PI	diacyl	(18:0_20:4)	(38:4)	886.557	15.2429	C47 H83 O13 P1	M-H	3	4	2	50	A	2.94906	8.81936	5.12514	4.17356	0.955198	10.1413	2.29274	6.94716	0.0218347	2.54129	1.80904	0.987461
1942	PI(18:0_22:6)	PI(40:6)	PI	diacyl	(18:0_22:6)	(40:6)	910.557	14.2493	C49 H83 O13 P1	M+NH4	4	5	2	50	A	29.797	71.8559	7.04509	12.7815	6.37333	2.6469	29.8664	7.27909	3.28069e-05	0.934777	1.79337	2.90465
1899	PI(18:1_20:4)	PI(38:5)	PI	diacyl	(18:1_20:4)	(38:5)	884.542	12.609	C47 H81 O13 P1	M-H	2	3	2	25	A	0.52291	3.4919	2.64214	1.75527	2.80322	2.41849	1.72645	3.74931	0.0518485	0.389647	0.237935	0.0643346
1951	PI(18:1_22:6)	PI(40:7)	PI	diacyl	(18:1_22:6)	(40:7)	908.542	12.1434	C49 H81 O13 P1	M-H	1	3	2	16.67	A	0.0383684	0.138971	0.118018	0.119804	0.0893147	0.0529836	0.0803252	0.293391	0.0256388	0.00461747	0.0370243	0.00656773
1959	PI(20:1_20:4)	PI(40:5)	PI	diacyl	(20:1_20:4)	(40:5)	912.573	15.2144	C49 H85 O13 P1	M-H	1	2	2	16.67	A	0.0804658	0.25481	0.15385	0.127892	0.173515	0.149005	0.0754683	0.145118		0.0483644	0.0321452	0.0118223
1884	PI(20:4_16:0)	PI(36:4)	PI	diacyl	(20:4_16:0)	(36:4)	858.526	12.1749	C45 H79 O13 P1	M+H	1	3	2	8.33	B	1.76165	51.232	15.1009	28.4472	14.127	8.55204	20.6206	18.4788	0.246103	0.993762	2.10587	2.19075
1902	PI(20:4_18:1)	PI(38:5)	PI	diacyl	(20:4_18:1)	(38:5)	884.542	12.6974	C47 H81 O13 P1	M+NH4	2	3	2	25	A	22.6486	269.372	33.0358	59.6364	28.3185	23.0634	47.4682	48.9192	0.197601	2.58487	2.75894	9.69836
1976	PI(22:6_16:0)	PI(38:6)	PI	diacyl	(22:6_16:0)	(38:6)	882.526	12.3345	C47 H79 O13 P1	M+NH4	1	3	2	8.33	A	1.27155	7.59215	0.776832	4.55557	1.30398	0.862211	1.88785	2.54389	0.309204	0.116899	0.237356	0.668011
2005	PI(27:0_17:1)	PI(44:1)	PI	diacyl	(27:0_17:1)	(44:1)	976.698	14.0944	C53 H101 O13 P1	M+H	1	1	2	8.33	C		1.99487	0.00202444	0.512483	0.00172009	0.24439	0.244308		0.000138391	0.300154	0.424959	2.31977
1988	PI(36:1)	PI(36:1)	PI	diacyl	(36:1)	(36:1)	864.573	17.9773	C45 H85 O13 P1	M-H	1	3	16	8.33	C	0.0476225	0.699408	0.0374901	0.000518277	0.109904	0.112137	0.109566	0.118631	0.0242696	0.11025	0.0975897	0.0371957
1961	PI(40:8)	PI(40:8)	PI	diacyl	(40:8)	(40:8)	906.526	10.5368	C49 H79 O13 P1	M+Na	1	1	7	8.33	C	0.0762611	2.404	0.290028	0.520171	0.0906553	0.0169396	0.486928	0.327482
1999	PI(O-18:1_20:4)	PI(O-38:5)	PI	alkyl-acyl	(O-18:1_20:4)	(O-38:5)	870.562	14.2143	C47 H83 O12 P1	M-H	1	1	0	8.33	C	0.00492959	0.0209814	0.00758437	0.00142727	0.00261203	0.00695568	0.00186238	0.0203309	0.00195627	0.00445782	0.00163222	0.00111505
1874	PS(16:0_18:1)	PS(34:1)	PS	diacyl	(16:0_18:1)	(34:1)	761.521	18.0084	C40 H76 N1 O10 P1	M-H	1	1	3	8.33	A	0.0695476	0.0880315	0.0723189	0.102119	0.102032	0.117448	0.111856	0.0606942	0.00412809	0.0207015	0.0362342	0.00744033
1865	PS(16:0_22:5)	PS(38:5)	PS	diacyl	(16:0_22:5)	(38:5)	809.521	15.1609	C44 H76 N1 O10 P1	M-H	1	1	0	8.33	B	0.00196324	0.0031235	0.0118704	0.00579305	0.0145265	0.0210166	0.0376934	0.0384722				1.58677e-05
1832	PS(18:0_20:1)	PS(38:1)	PS	diacyl	(18:0_20:1)	(38:1)	817.583	25.888	C44 H84 N1 O10 P1	M-H	1	1	2	25	A	0.000958597	0.0498716	0.0777145	0.0224031	0.0210995	0.00707361	0.0339678	0.04431	0.00488759	0.00255709	0.00916942	0.00265092
1748	PS(18:0_20:3)	PS(38:3)	PS	diacyl	(18:0_20:3)	(38:3)	813.552	19.8206	C44 H80 N1 O10 P1	M-H	1	1	2	8.33	B	0.00677538	0.0403276	0.0548346	0.0541132	0.0481767	0.0430765	0.0774533	0.0539927	0.0551827	0.0206287	0.0297784	0.00613234
1792	PS(18:0_22:4)	PS(40:4)	PS	diacyl	(18:0_22:4)	(40:4)	839.568	20.081	C46 H82 N1 O10 P1	M-H	1	1	2	16.67	A	0.214215	0.72914	0.592437	0.185921	0.217594	0.181721	0.465414	0.213874	0.0271792	0.0133431	0.018442	0.00246467
1770	PS(18:0_22:6)	PS(40:6)	PS	diacyl	(18:0_22:6)	(40:6)	835.536	15.3955	C46 H78 N1 O10 P1	M+H	2	3	2	25	A	124.317	1266.07	720.695	706.597	325.19	240.732	736.336	473.078	0.0432757	0.304069	2.90958	6.36453
1878	PS(18:0_23:0)	PS(41:0)	PS	diacyl	(18:0_23:0)	(41:0)	861.646	26.0838	C47 H92 N1 O10 P1	M-H	1	1	0	8.33	B	0.00762121	0.106276	0.0854545	0.0566368	0.0860616	0.0734584	0.0277547	0.026314	0.000365121	0.0831859	0.133457	0.0260837
1850	PS(18:0_24:6)	PS(42:6)	PS	diacyl	(18:0_24:6)	(42:6)	863.568	18.8558	C48 H82 N1 O10 P1	M-H	1	2	8	8.33	C	0.00232492	0.00838744	0.00742877	0.00185133	0.0088759	0.000869896	0.0340252	0.030623	0.000240317	0.00235891	0.0132662	0.000695021
1867	PS(18:1_22:1)	PS(40:2)	PS	diacyl	(18:1_22:1)	(40:2)	843.599	24.8461	C46 H86 N1 O10 P1	M-H	1	1	2	8.33	A	0.00359342	0.075571	0.000917282	0.00531165	0.0126849	0.0275447	0.0208248	0.0242841	0.00341593	0.00150638	0.0042693	0.000276487
1766	PS(18:1_22:6)	PS(40:7)	PS	diacyl	(18:1_22:6)	(40:7)	833.521	16.2432	C46 H76 N1 O10 P1	M-H	1	1	2	8.33	A	0.0192584	0.0152545	0.058545	0.0457837	0.0325828	0.0195425	0.0121011	0.0213202	0.00915247	0.0155848	0.016071	0.00452407
1863	PS(19:3_18:1)	PS(37:4)	PS	diacyl	(19:3_18:1)	(37:4)	797.521	7.7722	C43 H76 N1 O10 P1	M+H	1	1	14	8.33	C	1.19867	2.34787	4.42059	8.77887	4.20835	1.55447	7.90239	0.360057	0.0547271	0.0513268	0.155168	0.165734
1864	PS(19:4_18:1)	PS(37:5)	PS	diacyl	(19:4_18:1)	(37:5)	795.505	8.0705	C43 H74 N1 O10 P1	M+H	1	1	10	8.33	C	0.323412	0.469648	3.38057	4.67949	2.47799	1.26562	4.87503	2.8769	0.00361446	0.000204185	0.0935144	1.58318e-06
1805	PS(20:1_22:6)	PS(42:7)	PS	diacyl	(20:1_22:6)	(42:7)	861.552	15.2545	C48 H80 N1 O10 P1	M+H	2	3	2	16.67	A	1.28457	67.0018	14.0804	10.1604	4.94666	3.49487	18.8907	9.67319	0.0212449	3.86648e-05	0.00436148	1.65923
1873	PS(21:5_18:0)	PS(39:5)	PS	diacyl	(21:5_18:0)	(39:5)	823.536	8.249	C45 H78 N1 O10 P1	M+H	1	1	6	8.33	C	0.716718	8.39493	2.68772	0.207595	0.197611	0.632987	0.197824	2.26473	0.00989287	0.0435428	0.000648409
1877	PS(22:0_18:1)	PS(40:1)	PS	diacyl	(22:0_18:1)	(40:1)	845.615	46.5421	C46 H88 N1 O10 P1	M+H	1	1	2	8.33	A	0.791368	5.33412	1.97389	4.30079	0.858443	0.650572	2.10458	1.73555	0.105777	0.228999	0.509322	2.45528
1866	PS(22:1_22:6)	PS(44:7)	PS	diacyl	(22:1_22:6)	(44:7)	889.583	19.4021	C50 H84 N1 O10 P1	M-H	1	1	2	8.33	A	0.00635341	0.00390653	0.0121985	0.0251896	0.00814425	0.00863961	0.0226408	0.00297478	2.67807e-06	0.0002065	0.000337849	1.06892e-07
1824	PS(22:4_22:6)	PS(44:10)	PS	diacyl	(22:4_22:6)	(44:10)	883.536	14.3565	C50 H78 N1 O10 P1	M+H	1	2	2	25	A	20.6983	332.638	89.5644	78.5473	27.6232	21.9075	117.026	39.9985	0.0311504	0.159953	0.67107	1.20078
1779	PS(22:6_18:0)	PS(40:6)	PS	diacyl	(22:6_18:0)	(40:6)	835.536	17.367	C46 H78 N1 O10 P1	M+H	1	3	2	8.33	B	69.578	182.781	70.4004	155.295	41.2042	42.9483	97.9566	58.1481	20.0702	38.2616	52.3293	138.353
1809	PS(22:6_22:6)	PS(44:12)	PS	diacyl	(22:6_22:6)	(44:12)	879.505	10.8133	C50 H74 N1 O10 P1	M-H	2	2	1	16.67	A	0.00388078	0.0834257	0.0397697	0.0486682	0.0138328	0.00393108	0.00216031	0.0391026	0.000429343	0.000102197	4.12133e-06	9.49295e-07
1872	PS(22:6_24:6)	PS(46:12)	PS	diacyl	(22:6_24:6)	(46:12)	907.536	13.3364	C52 H78 N1 O10 P1	M+H	1	1	0	8.33	A	0.582735	21.5188	3.93185	5.70102	1.59728	2.20196	2.77796	3.8061	7.56241e-13	3.34893e-06	0.000872502	0.0491177
1861	PS(24:0_18:1)	PS(42:1)	PS	diacyl	(24:0_18:1)	(42:1)	873.646	46.3785	C48 H92 N1 O10 P1	M+H	1	2	0	16.67	A	1.88728	12.8711	7.01198	7.08376	1.48199	1.73954	5.88235	2.50508	0.273075	0.145712	0.839346	1.78354
1852	PS(24:6_18:0)	PS(42:6)	PS	diacyl	(24:6_18:0)	(42:6)	863.568	19.3067	C48 H82 N1 O10 P1	M+H	1	2	0	8.33	B	7.63575	29.5121	10.2882	20.1839	8.51072	7.13329	21.3338	7.61736	1.57717	4.40084	6.36163	10.5697
1859	PS(42:4)	PS(42:4)	PS	diacyl	(42:4)	(42:4)	867.599	46.4364	C48 H86 N1 O10 P1	M+H	1	1	8	8.33	C	0.00593767	0.901883	0.62773	1.14222	0.0369034	0.255875	0.868814	0.41103	0.000568858	1.08808e-08	0.00202204	6.65108e-10
1862	PS(O-15:1_17:3)	PS(O-32:4)	PS	alkyl-acyl	(O-15:1_17:3)	(O-32:4)	713.463	7.8659	C38 H68 N1 O9 P1	M+H	1	1	0	8.33	C	0.143317	6.0344	2.09243	1.6406	1.35416	1.16751	14.2796	0.235508	0.0106722	0.0510987	0.0395151
1860	PS(O-16:1_18:1)	PS(O-34:2)	PS	alkyl-acyl	(O-16:1_18:1)	(O-34:2)	745.526	15.8671	C40 H76 N1 O9 P1	M-H	1	1	0	8.33	C	0.0122363	0.00471227	0.00861156	0.0166132	0.0194489	0.0213497	0.00257727	0.0118809	0.000783247	0.0211348	0.0204089	0.00807578
1879	PS(O-16:1_22:6)	PS(O-38:7)	PS	alkyl-acyl	(O-16:1_22:6)	(O-38:7)	791.51	12.5733	C44 H74 N1 O9 P1	M-H	1	1	0	8.33	C	0.0152887	0.110998	0.0882472	0.0624426	0.160532	0.0633617	0.0736644	0.0798956	0.00145109	0.0167835	0.0128975	0.00387543
1743	PS(O-18:1_18:1)	PS(O-36:2)	PS	alkyl-acyl	(O-18:1_18:1)	(O-36:2)	773.557	19.1074	C42 H80 N1 O9 P1	M-H	1	2	0	8.33	C	0.0172625	0.0470011	0.00739519	0.0470725	0.0993893	0.048054	0.0679025	0.0624238	0.0106508	0.0375333	0.0682645	0.00890793
1762	PS(O-18:1_22:6)	PS(O-40:7)	PS	alkyl-acyl	(O-18:1_22:6)	(O-40:7)	819.541	15.6582	C46 H78 N1 O9 P1	M-H	1	1	0	8.33	C	0.00418812	0.00312431	0.00899533	0.00746704	0.00529897	0.0164363	0.0229195	0.00521338	2.7517e-07	0.0024525	0.0031998	0.000817582
1742	PS(O-18:2_18:0)	PS(O-36:2)	PS	alkyl-acyl	(O-18:2_18:0)	(O-36:2)	773.557	18.9544	C42 H80 N1 O9 P1	M-H	1	2	0	8.33	C	0.0110626	0.00456226	0.0141814	0.0292746	0.0122361	0.0182747	0.0771366	0.024716	0.00995658	0.0342444	0.0133352	0.00666841
1868	PS(O-21:1_22:6)	PS(O-43:7)	PS	alkyl-acyl	(O-21:1_22:6)	(O-43:7)	861.588	18.2342	C49 H84 N1 O9 P1	M-H	1	1	0	8.33	C	4.33431e-05	0.0832446	0.107561	0.0530748	0.0609313	0.0606662	0.164346	0.10681	8.25356e-06	0.0299858	0.0201332	0.0060605
1871	PS(O-22:2_22:6)	PS(O-44:8)	PS	alkyl-acyl	(O-22:2_22:6)	(O-44:8)	873.588	18.1549	C50 H84 N1 O9 P1	M-H	1	1	0	16.67	C	0.00393278	0.0262024	0.00256539	0.0178088	0.00649745	0.00356007	0.00375999	0.0101566	0.000566232	0.00925555	1.52327e-06	0.000169211
1740	PS(P-16:3_13:0)	PS(P-29:3)	PS	alkenyl-acyl	(P-16:3_13:0)	(P-29:3)	671.416	10.0174	C35 H62 N1 O9 P1	M+H	1	1	0	8.33	C	0.0409918	0.00957471	0.242394	0.125565	0.111094	0.00842886	0.802198	0.0335455	4.38944e-05	0.0578911	0.000620004	0.954604
1571	SM(d18:1_22:0)	SM(d40:1)	SM	acyl	(d18:1_22:0)	(d40:1)	786.662	26.5349	C45 H91 N2 O6 P1	M+H	1	2	2	8.33	C	187.03	4894.64	1375.88	1236.81	401.254	340.968	1552.04	520.358	51.305	245.81	739.133	2135.51
1530	SM(d26:1)	SM(d26:1)	SM	acyl	(d26:1)	(d26:1)	590.442	7.5619	C31 H63 N2 O6 P1	M+H	1	1	0	8.33	C	1.27975	20.9013	5.93844	10.9477	2.64214	1.74567	10.5638	2.6313	0.844787	2.20973	4.89892	16.3415
1600	SM(d32:0)	SM(d32:0)	SM	acyl	(d32:0)	(d32:0)	676.552	13.4236	C37 H77 N2 O6 P1	M+H	1	1	2	8.33	C	0.563832	12.9164	5.98286	6.84647	2.55946	3.03083	5.51282	1.78109	0.113501	0.622719	2.67061	6.56474
1577	SM(d32:1)	SM(d32:1)	SM	acyl	(d32:1)	(d32:1)	674.536	12.537	C37 H75 N2 O6 P1	M+H	2	1	2	25	C	3.38599	52.5774	11.451	17.3012	0.906756	9.42465	19.4039	5.15846	0.452976	1.83282	5.79007	20.5252
1533	SM(d34:1)	SM(d34:1)	SM	acyl	(d34:1)	(d34:1)	702.568	15.0083	C39 H79 N2 O6 P1	M+HCOO	1	1	3	8.33	C	0.456312	0.241736	0.123364	0.135134	0.18706	0.0881459	0.0228764	0.0838006	0.000110148	0.0776399	0.159752	0.0977302
1568	SM(d34:2)	SM(d34:2)	SM	acyl	(d34:2)	(d34:2)	700.552	12.896	C39 H77 N2 O6 P1	M+H	2	1	3	16.67	A	11.0025	195.466	44.9784	99.3397	39.8758	31.0098	82.0728	13.8959	1.34379	4.78026	11.7399	9.44197
1584	SM(d36:0)	SM(d36:0)	SM	acyl	(d36:0)	(d36:0)	732.615	20.5118	C41 H85 N2 O6 P1	M+H	2	1	3	16.67	A	244.104	2671.64	399.343	1300.07	671.943	478.137	918.013	618.222	47.2976	297.761	609.42	2652.89
1541	SM(d36:1)	SM(d36:1)	SM	acyl	(d36:1)	(d36:1)	730.599	19.0485	C41 H83 N2 O6 P1	M+HCOO	1	1	3	8.33	C	0.646103	1.48688	0.65311	0.632184	1.48339	0.84497	1.06748	0.879364	2.16622	1.17253	2.40057	0.536656
1535	SM(d36:2)	SM(d36:2)	SM	acyl	(d36:2)	(d36:2)	728.583	15.3556	C41 H81 N2 O6 P1	M+H	2	1	5	25	A	50.7797	308.797	107.231	323.283	17.6501	102.67	328.496	90.343	0.295113	72.1415	224.699	426.815
1587	SM(d38:1)	SM(d38:1)	SM	acyl	(d38:1)	(d38:1)	758.63	22.633	C43 H87 N2 O6 P1	M+H	1	1	2	25	C	169.353	1234.72	425.558	524.513	450.296	253.618	933.563	198.999	90.8296	160.107	427.56	1814.38
1591	SM(d38:2)	SM(d38:2)	SM	acyl	(d38:2)	(d38:2)	756.615	19.2985	C43 H85 N2 O6 P1	M+H	1	1	3	8.33	C	1.91036	3.01212	4.21225	16.5573	4.80748	7.88006	38.4149	6.75863	0.731554	4.65186	7.1548	13.1027
1575	SM(d40:0)	SM(d40:0)	SM	acyl	(d40:0)	(d40:0)	788.677	27.8334	C45 H93 N2 O6 P1	M+HCOO	1	1	2	8.33	C	0.0190224	0.14965	0.0397864	0.113065	0.0120786	0.0832794	0.152629	0.0802258	0.0533294	0.134735	0.14582	0.053715
1570	SM(d40:1)	SM(d40:1)	SM	acyl	(d40:1)	(d40:1)	786.662	26.3121	C45 H91 N2 O6 P1	M+H	2	2	2	50	A	12.9999	696.284	390.555	240.831	31.8034	34.0238	6100.34	153.569	0.401869	20.9967	169.512	31.0282
1592	SM(d40:2)	SM(d40:2)	SM	acyl	(d40:2)	(d40:2)	784.646	22.2399	C45 H89 N2 O6 P1	M+H	2	1	3	16.67	C	64.9191	55.0463	314.907	241.256	144.794	49.0802	167.604	151.497	37.1607	72.3184	133.756	574.278
1601	SM(d41:0)	SM(d41:0)	SM	acyl	(d41:0)	(d41:0)	802.693	28.9585	C46 H95 N2 O6 P1	M+HCOO	1	1	2	8.33	C	0.000214004	0.0159854	0.00109325	0.0180869	0.00280291	0.0140502	0.0095125	0.00945756	0.00247966	0.0144388	0.0112488	0.000322094
1596	SM(d41:1)	SM(d41:1)	SM	acyl	(d41:1)	(d41:1)	800.677	28.1164	C46 H93 N2 O6 P1	M+HCOO	1	1	3	8.33	C	0.0651829	0.101727	0.00815626	0.148565	0.0111967	0.275486	0.273236	0.129136	0.023393	0.191387	0.159643	0.0863418
1559	SM(d41:2)	SM(d41:2)	SM	acyl	(d41:2)	(d41:2)	798.662	24.3066	C46 H91 N2 O6 P1	M+HCOO	1	1	2	16.67	C	0.00428453	0.073433	0.0205435	0.0235905	0.0274916	0.0309429	0.031473	0.0356618	0.0184363	0.0256757	0.027011	0.00593795
1589	SM(d42:1)	SM(d42:1)	SM	acyl	(d42:1)	(d42:1)	814.693	27.6787	C47 H95 N2 O6 P1	M+H	2	2	2	16.67	A	115.856	3291.84	937.405	1264.7	190.395	476.285	1880.63	288.795	26.7937	152.933	725.394	632.871
1553	SM(d42:2)	SM(d42:2)	SM	acyl	(d42:2)	(d42:2)	812.677	25.9914	C47 H93 N2 O6 P1	M+H	2	1	2	58.33	C	448.12	8380.64	2432.79	4370.74	727.591	1016.89	6136.97	1251.28	266.772	361.034	937.139	2695.16
1599	SM(d43:2)	SM(d43:2)	SM	acyl	(d43:2)	(d43:2)	826.693	27.843	C48 H95 N2 O6 P1	M+HCOO	1	1	3	8.33	C	0.0110024	0.0895451	0.0210237	0.0801866	0.00676748	0.0407677	0.0909349	0.0328353	0.0380418	0.0390499	0.0830497	0.0313079
385	TG(11:0_10:0_12:0)	TG(33:0)	TG	triacyl	(11:0_10:0_12:0)	(33:0)	596.502	23.5833	C36 H68 O6	M+NH4	1	1	0	8.33	C	0.093831	1.7366	0.233156	0.497196	0.00391243	0.0949178	0.866229	0.163541	0.184617	0.116872	0.500077	2.15602
383	TG(11:0_8:0_10:0)	TG(29:0)	TG	triacyl	(11:0_8:0_10:0)	(29:0)	540.439	15.8183	C32 H60 O6	M+Na	1	3	0	16.67	C	0.112654				0.318631	0.282939	0.611075		0.00219508	5.33985	10.146	51.9305
349	TG(13:0_6:0_8:0)	TG(27:0)	TG	triacyl	(13:0_6:0_8:0)	(27:0)	512.408	13.2391	C30 H56 O6	M+NH4	1	3	0	8.33	C	10.0129	12.6814	6.04908	9.03516	2.95705	3.86103	5.58716	1.64719	1.1976	0.758706	1.2491	13.0597
353	TG(16:0_16:0_18:1)	TG(50:1)	TG	triacyl	(16:0_16:0_18:1)	(50:1)	832.752	36.689	C53 H100 O6	M+NH4	1	2	2	8.33	A	0.151392	1.32259	0.437617	0.982361	0.181315	0.374589	1.05864	0.365453	0.0163787	0.045541	0.162572	0.134703
370	TG(16:0_18:0_18:1)	TG(52:1)	TG	triacyl	(16:0_18:0_18:1)	(52:1)	860.783	37.145	C55 H104 O6	M+NH4	1	2	1	25	A	0.126877	0.445949	0.275149	0.315896	0.213894	0.327115	0.967392	0.385344	0.0152826	0.0238617	0.0851282	0.0930661
373	TG(16:0_22:6_22:6)	TG(60:12)	TG	triacyl	(16:0_22:6_22:6)	(60:12)	950.736	34.3861	C63 H98 O6	M+NH4	1	1	1	8.33	A	0.038213	0.491189	0.0522175	0.0207116	0.0217741	0.0322033	0.139384	0.0855129	0.00170585	0.00112304	0.00408542	0.00429643
372	TG(16:1_18:1_22:6)	TG(56:8)	TG	triacyl	(16:1_18:1_22:6)	(56:8)	902.736	35.034	C59 H98 O6	M+NH4	1	1	1	8.33	A	0.00232569	0.230978	0.00439006	0.0109395	0.000871704	0.00208763	0.0104051	0.00427438	1.65155e-11	6.82169e-05	3.33539e-06
355	TG(18:0_18:1)	TG(36:1)	TG	triacyl	(18:0_18:1)	(36:1)	636.533	46.5607	C39 H72 O6	M+NH4	1	1	0	8.33	C	0.0333453	0.201621	0.137043	0.240056	0.143958	0.0090256	0.142875	0.0485227	0.00645089	0.0238929	0.100073	0.135031
357	TG(18:0_18:1_18:1)	TG(54:2)	TG	triacyl	(18:0_18:1_18:1)	(54:2)	886.799	37.0841	C57 H106 O6	M+NH4	1	1	1	8.33	A	0.0713238	0.770501	0.338575	0.544292	0.110336	0.0896216	0.581628	0.217785	0.0124696	0.0379004	0.100936	0.0841716
354	TG(18:1_16:0_16:0)	TG(50:1)	TG	triacyl	(18:1_16:0_16:0)	(50:1)	832.752	36.7532	C53 H100 O6	M+NH4	1	2	38	8.33	C	0.0815251	0.564853	0.212663	0.445939	0.114162	0.134801	0.475831	0.137655	0.00705338	0.0190442	0.0562513	0.0755297
375	TG(19:0_24:8_24:8)	TG(67:16)	TG	triacyl	(19:0_24:8_24:8)	(67:16)	1040.78	32.5159	C70 H104 O6	M+NH4	1	1	0	8.33	C	0.000795491	0.0442973	0.00464377	0.0344117	0.000617884	0.00180497	0.0102148	0.0067681	6.74973e-13	5.55959e-08	0.0012386	0.000830971
380	TG(21:5_22:6_22:6)	TG(65:17)	TG	triacyl	(21:5_22:6_22:6)	(65:17)	1010.74	30.3873	C68 H98 O6	M+NH4	1	1	0	8.33	C	0.00103845	0.752908	0.290191	0.726226	0.00154435	0.258221	2.30098	0.695396	2.3964e-09	0.000143412	0.0013449	0.590114
386	TG(22:1)	TG(22:1)	TG	triacyl	(22:1)	(22:1)	440.314	4.8681	C25 H44 O6	M+NH4	1	1	0	8.33	C	0.35996	10.2681	1.4688	4.56823	1.5146	0.700369	4.00452	0.839152	0.105358	0.0469553	2.51944	13.2547
381	TG(25:1)	TG(25:1)	TG	triacyl	(25:1)	(25:1)	482.361	6.7954	C28 H50 O6	M+NH4	1	1	0	8.33	C	0.168566	0.732801	0.227379	0.15253	0.408614	0.111625	0.910364	0.177099	0.0840347	1.96066	7.03247	8.45147
371	TG(26:8_28:3)	TG(54:11)	TG	triacyl	(26:8_28:3)	(54:11)	868.658	28.9248	C57 H88 O6	M+NH4	1	1	5	8.33	C	0.000494731	13.6581	0.0096903	0.106669	0.00769166	3.12761	4.62652		0.000130303	0.0467412	0.328028	0.00461956
360	TG(28:8_14:1)	TG(42:9)	TG	triacyl	(28:8_14:1)	(42:9)	704.502	15.0807	C45 H68 O6	M+NH4	1	1	0	8.33	C	1.85081e-10			2.28297	0.483675	0.230021	1.06127	1.92993	7.16895e-05	0.0541806	3.46531	1.90853
351	TG(28:8_22:7)	TG(50:15)	TG	triacyl	(28:8_22:7)	(50:15)	804.533	14.7235	C53 H72 O6	M+NH4	1	1	0	8.33	C	0.474906	10.9639	1.03785	48.7276	27.3054	4.97713	148.535	57.8568	0.27357	1.93855	14.4262	3.11387
352	TG(30:8_22:7)	TG(52:15)	TG	triacyl	(30:8_22:7)	(52:15)	832.564	17.9812	C55 H76 O6	M+NH4	1	1	0	16.67	C	0.695727	39.2564	0.0779775	49.4995	31.488	13.1659	106.658	71.4308	5.1829	1.91234	3.44754	15.7236
363	TG(30:8_25:7)	TG(55:15)	TG	triacyl	(30:8_25:7)	(55:15)	874.611	17.9562	C58 H82 O6	M+NH4	1	1	0	8.33	C	0.381252	0.00212414	3.90637e-09	2.46195	0.862625	0.628686	10.673	0.892712	0.00026063		0.000106711	0.00164041
358	TG(34:1_22:6)	TG(56:7)	TG	triacyl	(34:1_22:6)	(56:7)	904.752	35.7059	C59 H100 O6	M+NH4	1	2	59	33.33	C	0.268823	52.1338	0.48273	1.66378	0.242542	0.276602	1.50147	0.604422	0.00750084	0.0228399	0.0863502	0.0755109
379	TG(36:1_20:4)	TG(56:5)	TG	triacyl	(36:1_20:4)	(56:5)	908.783	36.7275	C59 H104 O6	M+NH4	1	1	73	8.33	C	0.0371527	0.469244	0.045052	0.335554	0.0478143	0.132397	0.299296	0.109518	0.00354954	0.019939	0.0834054	0.0561798
374	TG(46:11_17:1)	TG(63:12)	TG	triacyl	(46:11_17:1)	(63:12)	992.783	32.5961	C66 H104 O6	M+NH4	1	1	2	8.33	C		0.0362522	3.793e-07	0.00731472	3.68258e-06	0.00167817	0.00495367	0.00308643	2.04675e-05	0.000258282	0.00295671	0.00158506
365	TG(6:0_8:0_11:0)	TG(25:0)	TG	triacyl	(6:0_8:0_11:0)	(25:0)	484.376	10.7816	C28 H52 O6	M+NH4	1	2	0	16.67	C	2.44452	67.805	13.7765	26.0888	5.38235	6.16169	18.7621	8.86022	0.817858	1.70642	5.45929	21.7001
382	TG(8:0_10:0_11:0)	TG(29:0)	TG	triacyl	(8:0_10:0_11:0)	(29:0)	540.439	15.7125	C32 H60 O6	M+NH4	2	3	0	16.67	C	5.35611	228.253	10.8277	6.37912	10.8901	6.9238	9.72312	29.581	0.000279087	23.0745	2.74864	46.8441
348	TG(9:0_8:0_10:0)	TG(27:0)	TG	triacyl	(9:0_8:0_10:0)	(27:0)	512.408	13.1204	C30 H56 O6	M+NH4	1	3	0	25	A	7.20842	5.42726	26.3431	15.9344	5.22549	11.2724	34.2832	30.8412	0.0434752	7.5	8.12333	1.85555
368	TG(O-19:0_18:1_3:0)	TG(O-40:1)	TG	alkyl-acyl	(O-19:0_18:1_3:0)	(O-40:1)	678.616	33.1113	C43 H82 O5	M+NH4	1	1	0	8.33	B	0.00267538	0.11953	0.00571281	0.207028	0.00594994	0.00651007	0.197447	0.0154495	0.000256845	0.00203291	0.00450221	0.0226359
356	TG(O-22:6_22:7)	TG(O-44:13)	TG	alkyl-acyl	(O-22:6_22:7)	(O-44:13)	710.491	10.1092	C47 H66 O5	M+H	1	1	0	8.33	C	0.0334128	1.60502	0.559413	0.120687	0.184672	0.0842959	1.63646	0.985979	0.000126133	1.65982e-10	3.60527e-05	0.0705641
388	TG(O-25:2_2:0_6:0)	TG(O-33:2)	TG	alkyl-acyl	(O-25:2_2:0_6:0)	(O-33:2)	578.491	19.8205	C36 H66 O5	M+NH4	1	1	0	8.33	C		0.773162	0.979944	0.726135		0.399196	1.77056	0.154947	0.0223409	0.356895	0.750914	5.02149
367	TG(O-5:0_16:0_18:1)	TG(O-39:1)	TG	alkyl-acyl	(O-5:0_16:0_18:1)	(O-39:1)	664.601	32.2816	C42 H80 O5	M+NH4	1	1	0	8.33	B	0.00277782	10.8166	0.00486572	0.616384	0.00137674	0.0102449	0.197583	0.0741614	0.000291431	0.00775559	0.00455668	0.0831989
376	TG(O-50:16_22:6)	TG(O-72:22)	TG	alkyl-acyl	(O-50:16_22:6)	(O-72:22)	1084.79	31.8459	C75 H104 O5	M+NH4	1	1	0	8.33	C	0.0115294	3.16652	0.018187	1.42715	0.012949	0.265324	2.78927	0.894195	4.03703e-07	0.00832076	0.00833385	0.0451814
387	TG(P-16:3_30:7)	TG(P-46:10)	TG	alkenyl-acyl	(P-16:3_30:7)	(P-46:10)	742.554	9.3617	C49 H74 O5	M+NH4	1	1	0	8.33	C		1.57422	0.0758179	0.173753	0.0998638	1.25817e-08	1.46136	0.264697	1.90236e-11	1.32654e-07	0.0234266	0.92855
361	TG(P-46:14)	TG(P-46:14)	TG	alkenyl-acyl	(P-46:14)	(P-46:14)	734.491	6.8643	C49 H66 O5	M+Na	1	1	0	8.33	C	2.58054	31.2808	7.26772	14.0777	3.09826	4.08674	12.3687	3.45773	0.829182	2.69786	5.0949	22.3852

## Sheet: sig
LipidMolec	Adjusted p-value	Significant pairs
PC(18:1_22:6)	0.0134665	norm_Ex_norm_ExP;norm_ctrl_norm_ExP
PC(18:1_20:4)	0.0421919	norm_Ex_norm_ExP;norm_ctrl_norm_ExP
PE(16:0_20:4)	0.0348567	norm_Ex_norm_ExP;norm_ctrl_norm_ExP
PE(P-18:0_22:6)	0.0313955	norm_ctrl_norm_ExP
DG(O-20:6_18:0)	0.0233938	norm_Ex_norm_ExP;norm_ctrl_norm_ExP
PE(18:0_20:4)	0.0348567	norm_ctrl_norm_ExP
PC(22:6_22:6)	0.032232	norm_Ex_norm_ExP;norm_ctrl_norm_ExP
PC(44:12)	0.0103671	norm_Ex_norm_ExP;norm_ctrl_norm_ExP
LPE(20:1)	0.0373349	norm_Ex_norm_ExP;norm_ctrl_norm_ExP
LPE(22:6)	0.0349834	norm_Ex_norm_ExP;norm_ctrl_norm_ExP
PE(22:6_18:0)	0.0348567	norm_Ex_norm_ExP;norm_ctrl_norm_ExP
PC(40:8)	0.0110124	norm_Ex_norm_ExP;norm_ctrl_norm_ExP
LPC(22:6)	0.0348837	norm_ctrl_norm_ExP;norm_Ex_norm_ExP
PA(24:5_18:0)	0.0367145	norm_ctrl_norm_ExP
PS(18:0_22:6)	0.00789341	norm_Ex_norm_ExP;norm_ctrl_norm_ExP
PC(42:10)	0.00789341	norm_Ex_norm_ExP;norm_ctrl_norm_ExP
PC(42:8)	0.0259543	norm_Ex_norm_ExP;norm_ctrl_norm_ExP
PC(16:0_20:5)	0.032232	norm_Ex_norm_ExP;norm_ctrl_norm_ExP
PE(19:0_15:0)	0.0441478	norm_ctrl_norm_ExP
DG(18:0_20:4)	0.0189663	norm_Ex_norm_ExP;norm_ctrl_norm_ExP
LPE(20:4)	0.0255563	norm_ctrl_norm_ExP;norm_Ex_norm_ExP
PC(16:1_22:6)	0.00732034	norm_Ex_norm_ExP;norm_ctrl_norm_ExP
PC(20:4_22:6)	0.0103671	norm_Ex_norm_ExP;norm_ctrl_norm_ExP
PE(22:6_22:6)	0.00775441	norm_Ex_norm_ExP;norm_ctrl_norm_ExP
PC(22:4_22:6)	0.0259543	norm_Ex_norm_ExP;norm_ctrl_norm_ExP
DG(O-20:6_18:1)	0.0483765	norm_ctrl_norm_ExP;norm_Ex_norm_ExP
DG(16:0_22:6)	0.0291739	norm_Ex_norm_ExP;norm_ctrl_norm_ExP
DG(O-20:6_16:0)	0.0232762	norm_ctrl_norm_ExP;norm_Ex_norm_ExP
PC(O-18:0_22:6)	0.0473795	norm_ctrl_norm_ExP
PC(23:6_18:1)	0.032232	norm_Ex_norm_ExP;norm_ctrl_norm_ExP
PC(18:0_24:6)	0.0107356	norm_Ex_norm_ExP;norm_ctrl_norm_ExP
PC(16:1_20:4)	0.0319795	norm_Ex_norm_ExP;norm_ctrl_norm_ExP
PI(20:4_18:1)	0.0348567	norm_Ex_norm_ExP;norm_ctrl_norm_ExP
PC(34:3)	0.0348567	norm_Ex_norm_ExP;norm_ctrl_norm_ExP
PS(22:4_22:6)	0.00789341	norm_Ex_norm_ExP;norm_ctrl_norm_ExP
PA(19:1_22:6)	0.0114969	norm_Ex_norm_ExP;norm_ctrl_norm_ExP
DG(O-22:6_22:6)	0.0373349	norm_ctrl_norm_ExP
PC(44:5)	0.0285224	norm_Ex_norm_ExP;norm_ctrl_norm_ExP
PE(44:11)	0.0236822	norm_Ex_norm_ExP;norm_ctrl_norm_ExP
PC(14:0_20:4)	0.0178196	norm_Ex_norm_ExP;norm_ctrl_norm_ExP
PC(20:3_22:6)	0.032232	norm_ctrl_norm_ExP;norm_Ex_norm_ExP
PA(P-19:4_21:1)	0.0424454	norm_ctrl_norm_ExP
PE(20:4_22:6)	0.0174306	norm_Ex_norm_ExP;norm_ctrl_norm_ExP
PG(O-17:2_23:6)	0.0103671	norm_Ex_norm_ExP;norm_ctrl_norm_ExP
PC(35:4)	0.0348567	norm_Ex_norm_ExP;norm_ctrl_norm_ExP
AcCa(16:1)	0.00458287	norm_Ex_norm_ExP;norm_ctrl_norm_ExP
PE(P-17:0_20:4)	0.0387183	norm_ctrl_norm_ExP
LPE(16:1)	0.0255563	norm_Ex_norm_ExP;norm_ctrl_norm_ExP
LPE(24:4)	0.0413339	norm_Ex_norm_ExP;norm_ctrl_norm_ExP
DG(18:1_22:6)	0.0255563	norm_Ex_norm_ExP;norm_ctrl_norm_ExP
PC(44:7)	0.0348567	norm_Ex_norm_ExP;norm_ctrl_norm_ExP
PC(O-18:4_22:1)	0.0473173	norm_ctrl_norm_ExP;norm_Ex_norm_ExP
AcCa(18:2)	0.0181805	norm_Ex_norm_ExP;norm_ctrl_norm_ExP
AcCa(20:4)	0.0259543	norm_Ex_norm_ExP;norm_ctrl_norm_ExP
PA(21:2_22:6)	0.0319795	norm_ctrl_norm_ExP;norm_Ex_norm_ExP
PA(25:7_18:0)	0.0291739	norm_ctrl_norm_ExP;norm_ctrl_norm_Ex
LPE(24:2)	0.0255563	norm_Ex_norm_ExP;norm_ctrl_norm_ExP
PS(24:0_18:1)	0.0483765	norm_ctrl_norm_ExP
PI(20:4_16:0)	0.0485747	norm_ctrl_norm_ExP;norm_Ex_norm_ExP
PC(O-17:2_22:6)	0.0275691	norm_Ex_norm_ExP;norm_ctrl_norm_ExP
LPE(24:3)	0.0397758	norm_Ex_norm_ExP;norm_ctrl_norm_ExP
PE(O-18:1_22:6)	0.00775441	norm_Ex_norm_ExP;norm_ctrl_norm_ExP
PS(20:1_22:6)	0.0473132	norm_Ex_norm_ExP;norm_ctrl_norm_ExP
PI(22:6_16:0)	0.0473795	norm_Ex_norm_ExP;norm_ctrl_norm_ExP
PS(19:3_18:1)	0.0191088	norm_Ex_norm_ExP;norm_ctrl_norm_ExP
PE(24:6_22:6)	0.032232	norm_Ex_norm_ExP;norm_ctrl_norm_ExP
PE(O-18:2_20:4)	0.0181028	norm_Ex_norm_ExP;norm_ctrl_norm_ExP
PA(18:0_22:6)	0.0186594	norm_ctrl_norm_ExP;norm_Ex_norm_ExP
LPE(24:6)	0.0328882	norm_Ex_norm_ExP;norm_ctrl_norm_ExP
PE(O-18:1_20:4)	0.0236822	norm_Ex_norm_ExP;norm_ctrl_norm_ExP
PC(O-16:1_20:4)	0.0255563	norm_Ex_norm_ExP;norm_ctrl_norm_ExP
PE(18:1_18:1)	0.0203033	norm_Ex_norm_ExP;norm_ctrl_norm_ExP
LPC(24:2)	0.0182458	norm_Ex_norm_ExP;norm_ctrl_norm_ExP
PS(21:5_18:0)	0.025545	norm_Ex_norm_ExP;norm_ctrl_norm_ExP
PI(18:1_20:4)	0.0164517	norm_ctrl_norm_ExP;norm_Ex_norm_ExP
PC(40:9)	0.0191088	norm_ctrl_norm_ExP;norm_Ex_norm_ExP
PE(16:1_18:2)	0.0204828	norm_Ex_norm_ExP;norm_ctrl_norm_ExP
PE(37:6)	0.0103671	norm_Ex_norm_ExP;norm_ctrl_norm_ExP
PE(O-18:2_22:6)	0.0236822	norm_Ex_norm_ExP;norm_ctrl_norm_ExP
PA(22:4_25:5)	0.0242808	norm_Ex_norm_ExP;norm_ctrl_norm_ExP
PS(19:4_18:1)	0.0319795	norm_ctrl_norm_ExP;norm_Ex_norm_ExP
PC(16:0_20:3)	0.0441478	norm_ctrl_norm_ExP;norm_Ex_norm_ExP
PE(24:6_18:0)	0.00841875	norm_Ex_norm_ExP;norm_ctrl_norm_ExP
PA(P-19:4_21:2)	0.0397758	norm_Ex_norm_ExP;norm_ctrl_norm_ExP
PS(18:0_22:4)	0.00954416	norm_Ex_norm_ExP;norm_ctrl_norm_ExP
PA(23:4_18:0)	0.0036919	norm_Ex_norm_ExP;norm_ctrl_norm_ExP
PE(22:6_14:0)	0.00789341	norm_Ex_norm_ExP;norm_ctrl_norm_ExP
TG(16:0_18:0_18:1)	0.0285224	norm_ctrl_norm_ExP;norm_Ex_norm_ExP
PC(45:6)	0.0275691	norm_Ex_norm_ExP;norm_ctrl_norm_ExP
PE(O-16:0_18:1)	0.0348844	norm_ctrl_norm_ExP
PA(18:0_20:4)	0.0203033	norm_Ex_norm_ExP;norm_ctrl_norm_ExP
PA(18:1_18:1)	0.0151956	norm_ctrl_norm_ExP;norm_Ex_norm_ExP
PI(40:8)	0.0036919	norm_Ex_norm_ExP;norm_ctrl_norm_ExP
DG(P-22:7_22:6)	0.0364568	norm_ctrl_norm_ExP;norm_Ex_norm_ExP
PS(16:0_18:1)	0.0213703	norm_ctrl_norm_ExP;norm_Ex_norm_ExP
PA(22:6_28:5)	0.0348567	norm_Ex_norm_ExP;norm_ctrl_norm_ExP
PE(O-18:0_22:6)	0.0114969	norm_Ex_norm_ExP;norm_ctrl_norm_ExP
PE(O-16:1_16:1)	0.0395642	norm_ctrl_norm_ExP
PG(22:6_22:6)	0.00389684	norm_Ex_norm_ExP;norm_ctrl_norm_ExP
PI(18:1_22:6)	0.0473173	norm_ctrl_norm_ExP;norm_Ex_norm_ExP
TG(16:0_22:6_22:6)	0.0236822	norm_Ex_norm_ExP;norm_ctrl_norm_ExP
PC(47:6)	0.0257964	norm_Ex_norm_ExP;norm_ctrl_norm_ExP
PC(18:1_20:3)	0.00775441	norm_Ex_norm_ExP;norm_ctrl_norm_ExP
PE(18:0_20:3)	0.0443248	norm_ctrl_norm_ExP;norm_Ex_norm_ExP
PE(O-17:1_22:6)	0.0181805	norm_Ex_norm_ExP;norm_ctrl_norm_ExP
PC(O-14:0_22:7)	0.0118019	norm_ctrl_norm_ExP;norm_Ex_norm_ExP
PA(18:0_22:4)	0.0392243	norm_ctrl_norm_ExP;norm_Ex_norm_ExP
PS(O-16:1_22:6)	0.0313955	norm_ctrl_norm_ExP;norm_Ex_norm_ExP
PC(20:2_22:6)	0.00775441	norm_Ex_norm_ExP;norm_ctrl_norm_ExP
PE(P-18:1_20:5)	0.0409737	norm_ctrl_norm_ExP;norm_Ex_norm_ExP
PI(16:0_20:5)	0.0348567	norm_ctrl_norm_ExP;norm_Ex_norm_ExP
PS(22:1_22:6)	0.0319795	norm_Ex_norm_ExP;norm_ctrl_norm_ExP
PS(42:4)	0.0448443	norm_Ex_norm_ExP;norm_ctrl_norm_ExP
PI(17:0_22:6)	0.0257964	norm_ctrl_norm_ExP;norm_Ex_norm_ExP
PS(22:6_22:6)	0.0188259	norm_Ex_norm_ExP;norm_ctrl_norm_ExP
PC(O-14:0_20:5)	0.0204828	norm_ctrl_norm_ExP;norm_Ex_norm_ExP
PC(O-42:5)	0.0174306	norm_Ex_norm_ExP;norm_ctrl_norm_ExP
PG(25:8_18:1)	0.039207	norm_Ex_norm_ExP;norm_Ex_norm_ctrl
PS(16:0_22:5)	0.0152141	norm_ctrl_norm_ExP;norm_Ex_norm_ExP
PG(23:6_18:0)	0.0118019	norm_ExP_norm_ctrl;norm_Ex_norm_ctrl
PG(18:0_25:6)	0.0255563	norm_Ex_norm_ctrl;norm_Ex_norm_ExP
PC(18:1_18:2)	0.0103671	norm_Ex_norm_ctrl;norm_Ex_norm_ExP
PC(O-46:8)	0.00198071	norm_ExP_norm_ctrl;norm_Ex_norm_ctrl;norm_Ex_norm_ExP
Cer(d18:0_16:0)	0.0255563	norm_ExP_norm_Ex;norm_ExP_norm_ctrl
PA(O-28:6_20:4)	0.0102455	norm_ExP_norm_ctrl;norm_Ex_norm_ctrl;norm_Ex_norm_ExP

## Sheet: M_Pos
Name	Formula	Annot Source Predicted Compositions	Annot Source mzCloud Search	Annot Source Metabolika Search	Annot Source ChemSpider Search	Annot Delta Mass in ppm	Annotation MW	Calc MW	mz	RT in min	Area Max	mzCloud Best Match	mzCloud Best Match Confidence	mzCloud Best Sim Match	mzCloud Best Tree Match	MS2	MS Depth	Reference Ion	Area
Cytidine 5'-monophosphate (hydrate)	C9 H14 N3 O8 P	Full match	Full match	Full match	Full match	-0.23	323.052	323.052	324.059	31.526	1.78472e+07	99.9	10		10	PreferredDDA	2	[M+H]+1	1.78472e+07
DL-Glutamine	C5 H10 N2 O3	Full match	Full match	Full match	Full match	-0.54	146.069	146.069	147.076	27.172	1.834e+09	99.9	93.4		98.9	PreferredDDA	2	[M+H]+1	1.834e+09
L-Phenylalanine	C9 H11 N O2	Full match	Full match	Full match	Full match	-0.45	165.079	165.079	166.086	20.659	2.15028e+08	99.9	10		10	PreferredDDA	2	[M+H]+1	2.15028e+08
acridine-9(10H)-thione	C13 H9 N S	Not the top hit	Full match	No results	No results	-0.17	211.046	211.046	212.053	23.049	2.31511e+07	99.8	10		41.1	PreferredDDA	2	[M+H]+1	2.31511e+07
Adenosine	C10 H13 N5 O4	Full match	Full match	Full match	Full match	-0.21	267.097	267.097	268.104	10.727	2.48064e+09	99.8	10		10	PreferredDDA	2	[M+H]+1	2.48064e+09
D-(-)-Aspartic acid	C4 H7 N O4	Full match	Full match	Full match	Full match	-0.8	133.038	133.037	134.045	29.339	7.0628e+08	99.8	93.4		93.4	PreferredDDA	2	[M+H]+1	7.0628e+08
Inosine	C10 H12 N4 O5	Full match	Full match	Full match	Partial match	-0.58	268.081	268.081	269.088	16.137	2.41307e+08	99.8	10		10	PreferredDDA	2	[M+H]+1	2.41307e+08
L(-)-Pipecolinic acid	C6 H11 N O2	Full match	Full match	Full match	Full match	-0.45	129.079	129.079	130.086	20.384	2.94736e+07	99.8	10		10	PreferredDDA	2	[M+H]+1	2.94736e+07
N(6)-OH-Me-Adenosine	C11 H15 N5 O5	Full match	Full match	No results	Partial match	0.41	297.107	297.107	298.115	10.02	4.36173e+08	99.8	10		10	PreferredDDA	2	[M+H]+1	4.36173e+08
N6-Me-Adenosine	C11 H15 N5 O4	Full match	Full match	No results	Full match	-0.4	281.112	281.112	282.12	22.369	1.48263e+08	99.8	10		10	PreferredDDA	2	[M+H]+1	1.48263e+08
Bis(4-ethylbenzylidene)sorbitol	C24 H30 O6	Not the top hit	Full match	No results	Partial match	0.08	414.204	414.204	415.212	2.383	7.89048e+06	99.7	10		10	PreferredDDA	2	[M+H]+1	7.89048e+06
Caprolactam	C6 H11 N O	Full match	Full match	No results	Full match	0.19	113.084	113.084	114.091	2.812	8.79451e+07	99.7	98.9		98.9	PreferredDDA	2	[M+H]+1	8.79451e+07
L-Cystathionine	C7 H14 N2 O4 S	Full match	Full match	Full match	Full match	0.01	222.067	222.067	223.075	33.872	4.03983e+07	99.7	93.4		93.4	PreferredDDA	2	[M+H]+1	4.03983e+07
NP-001346	C11 H15 N5 O3 S	Full match	Full match	Full match	Full match	0.09	297.09	297.09	298.097	5.077	1.91439e+08	99.7	10		10	PreferredDDA	2	[M+H]+1	1.91439e+08
DL-Serine	C3 H7 N O3	Full match	Full match	Full match	Full match	0.33	105.043	105.043	106.05	27.344	4.70874e+07	99.6	93.4		93.4	PreferredDDA	2	[M+H]+1	4.70874e+07
Adenosine 5'-monophosphate	C10 H14 N5 O7 P	Full match	Full match	Full match	Full match	-0.4	347.063	347.063	348.07	28.976	1.61189e+09	99.5	10		10	PreferredDDA	2	[M+H]+1	1.61189e+09
Cetrimonium	C19 H41 N	Full match	Full match	No results	No results	0	283.324	283.324	284.331	3.926	4.38261e+06	99.5	10		10	PreferredDDA	2	[M+H]+1	4.38261e+06
Inosine-5'-monophosphate (IMP)	C10 H13 N4 O8 P	Full match	Full match	Full match	Partial match	-0.42	348.047	348.047	349.054	29.964	6.27421e+07	99.5	10		10	PreferredDDA	2	[M+H]+1	6.27421e+07
Isoleucine	C6 H13 N O2	Full match	Full match	Partial match	Not the top hit	-0.29	131.095	131.095	132.102	20.818	1.08094e+08	99.5	10		10	PreferredDDA	2	[M+H]+1	1.08094e+08
Propionylcarnitine	C10 H19 N O4	Full match	Full match	No results	Full match	-1.25	217.131	217.131	218.138	16.568	6.78079e+08	99.5	93.4		93.4	PreferredDDA	2	[M+H]+1	6.78079e+08
2,3,4,9-Tetrahydro-1H-ß-carboline-3-carboxylic acid	C12 H12 N2 O2	Full match	Full match	No results	Full match	-0.64	216.09	216.09	217.097	20.604	1.15049e+07	99.4	10	51.5	92.4	PreferredDDA	2	[M+H]+1	1.15049e+07
Cytidine 5'-diphosphocholine	C14 H26 N4 O11 P2	Not the top hit	Full match	No results	Partial match	0.35	488.107	488.108	489.115	34.172	1.4919e+07	99.3	97.6		97.6	PreferredDDA	2	[M+H]+1	1.4919e+07
L(-)-Carnitine	C7 H15 N O3	Full match	Full match	No results	Full match	-0.36	161.105	161.105	162.112	23.246	4.35084e+09	99.3	91.4		91.4	PreferredDDA	2	[M+H]+1	4.35084e+09
S-Adenosylmethionine	C15 H22 N6 O5 S	Full match	Full match	No results	Full match	-0.04	398.137	398.137	399.144	33.619	8.0499e+06	99.2	90.1		95.5	PreferredDDA	2	[M+H]+1	8.0499e+06
D-(+)-Proline	C5 H9 N O2	Full match	Full match	Full match	Full match	0.18	115.063	115.063	116.071	23.174	1.76161e+08	99.1	10		10	PreferredDDA	2	[M+H]+1	1.76161e+08
L-Tyrosine	C9 H11 N O3	Full match	Full match	Full match	Full match	-0.47	181.074	181.074	182.081	23.219	3.79741e+07	99.1	96.8	81.3	96.8	PreferredDDA	2	[M+H]+1	3.79741e+07
L-(+)-Citrulline	C6 H13 N3 O3	Full match	Full match	Full match	Full match	-0.44	175.096	175.096	176.103	28.25	1.75456e+07	98.9	86.4		91.6	PreferredDDA	2	[M+H]+1	1.75456e+07
L-2-Aminoadipic acid	C6 H11 N O4	Full match	Full match	Full match	Full match	-0.21	161.069	161.069	162.076	26.536	1.79131e+08	98.9	98.4		98.4	PreferredDDA	2	[M+H]+1	1.79131e+08
L-Ergothioneine	C9 H15 N3 O2 S	Full match	Full match	No results	Partial match	-0.71	229.089	229.088	230.096	24.326	8.79691e+07	98.9	95.9		95.9	PreferredDDA	2	[M+H]+1	8.79691e+07
L-Saccharopine	C11 H20 N2 O6	Full match	Full match	Full match	Full match	-0.14	276.132	276.132	277.139	33.546	3.01932e+07	98.9	98.4		98.4	PreferredDDA	2	[M+H]+1	3.01932e+07
Carnosine	C9 H14 N4 O3	Full match	Full match	No results	Full match	-1.17	226.107	226.106	227.114	32.401	2.95716e+08	98.8	98.4		98.4	PreferredDDA	2	[M+H]+1	2.95716e+08
Decanoylcarnitine	C17 H33 N O4	Full match	Full match	No results	Full match	-0.31	315.241	315.241	316.248	8.364	1.13516e+07	98.8	95.1		95.1	PreferredDDA	2	[M+H]+1	1.13516e+07
Palmitoylcarnitine	C23 H45 N O4	Full match	Full match	No results	Full match	-1.15	399.335	399.334	400.342	6.898	5.23175e+08	98.6	94.3		94.3	PreferredDDA	2	[M+H]+1	5.23175e+08
Acetyl-L-carnitine	C9 H17 N O4	Full match	Full match	No results	Full match	-1.29	203.116	203.115	204.123	20.118	2.03531e+10	98.5	84.7		93.4	PreferredDDA	2	[M+H]+1	2.03531e+10
Crotonic acid	C4 H6 O2	Full match	Full match	Full match	Full match	0.4	86.0368	86.0368	87.0441	23.221	2.45019e+08	98.5	9.9		9.9	PreferredDDA	2	[M+H]+1	2.45019e+08
N,N-Diethylethanolamine	C6 H15 N O	Full match	Full match	No results	Full match	-0.11	117.115	117.115	118.123	10.504	2.55429e+07	98.5	84.6		84.7	PreferredDDA	2	[M+H]+1	2.55429e+07
Allopurinol	C5 H4 N4 O	Full match	Full match	Partial match	Partial match	-0.53	136.039	136.038	137.046	10.167	2.25262e+09	98.3	83.3	50.7	85	PreferredDDA	2	[M+H]+1	2.25262e+09
1-Methyladenine	C6 H7 N5	Full match	Full match	No results	Full match	-0.71	149.07	149.07	150.077	22.364	2.03094e+07	98.2	9.9		93.2	PreferredDDA	2	[M+H]+1	2.03094e+07
D-Erythro-sphingosine 1-phosphate	C18 H38 N O5 P	Full match	Full match	No results	Full match	0.98	379.249	379.249	380.256	19.981	1.31709e+07	98.2	9.9		9.9	PreferredDDA	2	[M+H]+1	1.31709e+07
Hexamethylenetetramine	C6 H12 N4	Full match	Full match	No results	Full match	0.05	140.106	140.106	141.113	18.638	3.6989e+07	98.2	92.2		92.6	PreferredDDA	2	[M+H]+1	3.6989e+07
Trigonelline	C7 H7 N O2	Full match	Full match	Partial match	Full match	0.27	137.048	137.048	138.055	21.56	5.42101e+07	98.2	9.9		85.2	PreferredDDA	2	[M+H]+1	5.42101e+07
Adenosine 3'5'-cyclic monophosphate	C10 H12 N5 O6 P	Full match	Full match	No results	Full match	0.24	329.053	329.053	330.06	23.95	2.06491e+06	98.1	9.9		9.9	PreferredDDA	2	[M+H]+1	2.06491e+06
Creatinine	C4 H7 N3 O	Full match	Full match	No results	Partial match	-0.57	113.059	113.059	114.066	25.152	3.84833e+09	98.1	9.9		9.9	PreferredDDA	2	[M+H]+1	3.84833e+09
Thiamine	C12 H16 N4 O S	Full match	Full match	No results	No match	-0.47	264.104	264.104	265.112	20.589	2.04037e+07	98.1	82.6		87.7	PreferredDDA	2	[M+H]+1	2.04037e+07
Hexanoylcarnitine	C13 H25 N O4	Full match	Full match	No results	Full match	0.01	259.178	259.178	260.186	11.158	1.21348e+07	97.9	91.2		91.2	PreferredDDA	2	[M+H]+1	1.21348e+07
N-Acetyl-1-aspartylglutamic acid	C11 H16 N2 O8	Not the top hit	Full match	No results	Full match	-0.44	304.091	304.091	305.098	25.133	4.46257e+07	97.9	91.1		94.7	PreferredDDA	2	[M+H]+1	4.46257e+07
6-Aminocaproic acid	C6 H13 N O2	Full match	Full match	Partial match	Partial match	-0.4	131.095	131.095	132.102	19.948	1.78398e+07	97.7	9.9		44	PreferredDDA	2	[M+H]+1	1.78398e+07
Psychosine	C24 H47 N O7	Not the top hit	Full match	No results	Full match	-0.46	461.335	461.335	462.342	18.656	1.34016e+06	97.6	9.9		51.8	PreferredDDA	2	[M+H]+1	1.34016e+06
Nipecotic acid	C6 H11 N O2	Full match	Full match	Partial match	Not the top hit	-0.1	129.079	129.079	130.086	23.171	2.12258e+07	97.5	9.9		50.1	PreferredDDA	2	[M+H]+1	2.12258e+07
Creatine	C4 H9 N3 O2	Full match	Full match	No results	Full match	-0.71	131.069	131.069	132.077	24.315	1.14447e+08	97.4	9.9		73.7	PreferredDDA	2	[M+H]+1	1.14447e+08
3-Hydroxypyridine	C5 H5 N O	Full match	Full match	No results	Full match	0.53	95.0371	95.0372	96.0444	34.191	9.30171e+06	96.9	9.8		9.9	PreferredDDA	2	[M+H]+1	9.30171e+06
1-Vinylimidazole	C5 H6 N2	Full match	Full match	No results	Partial match	-0.2	94.0531	94.0531	95.0604	32.838	8.395e+06	96.8	9.8		48.9	PreferredDDA	2	[M+H]+1	8.395e+06
Acetylcholine	C7 H15 N O2	Full match	Full match	No results	Partial match	-0.22	145.11	145.11	146.118	21.362	3.72674e+08	96.7	9.8		9.8	PreferredDDA	2	[M+H]+1	3.72674e+08
Adenine	C5 H5 N5	Full match	Full match	Full match	Partial match	0.19	135.054	135.055	136.062	10.745	5.53147e+08	96.7	9.8		84.1	PreferredDDA	2	[M+H]+1	5.53147e+08
Nervonic ceramide	C42 H81 N O3	Full match	Full match	No results	Full match	0.26	647.622	647.622	648.629	3.559	1.54208e+06	96.6	9.8		9.8	PreferredDDA	2	[M+H]+1	1.54208e+06
3-Pyridylacetic acid	C7 H7 N O2	Full match	Full match	Partial match	Full match	0.05	137.048	137.048	138.055	22.543	2.46539e+07	96.3	9.8	52.9	87	PreferredDDA	2	[M+H]+1	2.46539e+07
N3,N4-Dimethyl-L-arginine	C8 H18 N4 O2	Full match	Full match	No results	Partial match	-0.83	202.143	202.143	203.15	29.091	2.08105e+07	96.3	90.5		90.5	PreferredDDA	2	[M+H]+1	2.08105e+07
Betaine	C5 H11 N O2	Full match	Full match	Partial match	Partial match	0.02	117.079	117.079	118.086	28.577	1.06399e+08	96.1	9.8		9.9	PreferredDDA	2	[M+H]+1	1.06399e+08
Cysteinylglycine	C5 H10 N2 O3 S	Full match	Full match	Full match	Full match	-0.67	178.041	178.041	179.048	29.032	3.99835e+07	96.1	86.2		86.4	PreferredDDA	2	[M+H]+1	3.99835e+07
D-(+)-Pyroglutamic Acid	C5 H7 N O3	Full match	Full match	Full match	Full match	-0.15	129.043	129.043	130.05	34.082	3.32478e+08	96	9.8		9.9	PreferredDDA	2	[M+H]+1	3.32478e+08
L-Glutamic acid	C5 H9 N O4	Full match	Full match	Full match	Full match	-0.17	147.053	147.053	148.06	27.693	3.91958e+09	96	85.8		89.5	PreferredDDA	2	[M+H]+1	3.91958e+09
Oleamide	C18 H35 N O	Full match	Full match	No results	Partial match	0.01	281.272	281.272	282.279	1.938	1.32832e+07	96	9.8		51.6	PreferredDDA	2	[M+H]+1	1.32832e+07
o-Toluidine	C7 H9 N	Full match	Full match	No results	Partial match	-0.39	107.073	107.073	108.081	7.761	4.65862e+06	95.8	9.8		46.5	PreferredDDA	2	[M+H]+1	4.65862e+06
Spermine	C10 H26 N4	Full match	Full match	Full match	Full match	-0.83	202.216	202.216	203.223	22.206	1.35704e+08	95.7	85.1		85.5	PreferredDDA	2	[M+H]+1	1.35704e+08
5-Aminovaleric acid	C5 H11 N O2	Full match	Full match	Partial match	Partial match	0.22	117.079	117.079	118.086	21.348	2.04443e+08	95.6	9.8		43.7	PreferredDDA	2	[M+H]+1	2.04443e+08
L-Histidine	C6 H9 N3 O2	Full match	Full match	Full match	Full match	-0.89	155.069	155.069	156.077	32.188	4.92642e+08	95.6	9.8	82.7	85	PreferredDDA	2	[M+H]+1	4.92642e+08
Triphenylphosphine oxide	C18 H15 O P	Full match	Full match	No results	No results	0.09	278.086	278.086	279.093	0.106	3.27216e+07	95.6	75.4		75.4	PreferredDDA	2	[M+H]+1	3.27216e+07
2-Acetamido-N-ß-aspartyl-2-deoxyhexopyranosylamine	C12 H21 N3 O8	Full match	Full match	No results	Full match	-0.83	335.133	335.133	336.14	32.033	6.11117e+06	95.3	83.8		89.9	PreferredDDA	2	[M+H]+1	6.11117e+06
Triethylene glycol monobutyl ether	C10 H22 O4	Full match	Full match	No results	No results	-0.65	206.152	206.152	207.159	2.179	1.27526e+07	95.2	9.8		54.1	PreferredDDA	2	[M+H]+1	1.27526e+07
Citroflex A-4	C20 H34 O8	Full match	Full match	No results	Full match	-0.1	402.225	402.225	403.233	1.784	3.22603e+07	95.1	74.1		80.3	PreferredDDA	2	[M+H]+1	3.22603e+07
L-Pyroglutamic acid	C5 H7 N O3	Full match	Full match	Full match	Full match	-0.03	129.043	129.043	130.05	27.173	1.82388e+09	95.1	9.8		9.9	PreferredDDA	2	[M+H]+1	1.82388e+09
Choline	C5 H13 N O	Full match	Full match	No results	No results	0.56	103.1	103.1	104.107	11.161	1.97572e+09	94.7	9.7		9.8	PreferredDDA	2	[M+H]+1	1.97572e+09
L-(-)-Methionine	C5 H11 N O2 S	Full match	Full match	Full match	Full match	-0.45	149.051	149.051	150.058	22.439	9.89704e+07	94.7	82.5		82.5	PreferredDDA	2	[M+H]+1	9.89704e+07
Nicotinamide	C6 H6 N2 O	Full match	Full match	Full match	Partial match	-0.18	122.048	122.048	123.055	3.315	3.03175e+09	94.1	9.7		84	PreferredDDA	2	[M+H]+1	3.03175e+09
2-Arachidonoyl glycerol	C23 H38 O4	Full match	Full match	No results	Full match	-0.36	378.277	378.277	379.284	1.947	2.8003e+07	94	83.8		83.8	PreferredDDA	2	[M+H]+1	2.8003e+07
Nicotinamide 1-oxide	C6 H6 N2 O2	Full match	Full match	No results	Partial match	-0.79	138.043	138.043	139.05	8.722	2.63153e+06	93.9	9.7		91.8	PreferredDDA	2	[M+H]+1	2.63153e+06
5-Methylcytosine	C5 H7 N3 O	Full match	Full match	No results	Partial match	-0.76	125.059	125.059	126.066	6.323	1.06429e+08	93.7	9.7		65.3	PreferredDDA	2	[M+H]+1	1.06429e+08
1-Methylhistidine	C7 H11 N3 O2	Full match	Full match	No results	Full match	-0.43	169.085	169.085	170.092	29.148	7.13755e+07	93.6	9.7		79.5	PreferredDDA	2	[M+H]+1	7.13755e+07
Methylimidazoleacetic acid	C6 H8 N2 O2	Full match	Full match	No results	Full match	0.02	140.059	140.059	141.066	23.946	3.65896e+06	92.6	9.6		9.6	PreferredDDA	2	[M+H]+1	3.65896e+06
Argininosuccinic acid	C10 H18 N4 O6	Full match	Full match	Partial match	Full match	0.53	290.123	290.123	291.13	34.287	3.89024e+06	92.4	83.2		83.2	PreferredDDA	2	[M+H]+1	3.89024e+06
DL-Arginine	C6 H14 N4 O2	Full match	Full match	Full match	Full match	-0.67	174.112	174.112	175.119	31.655	2.18988e+08	92.2	83.2		97.1	PreferredDDA	2	[M+H]+1	2.18988e+08
N6,N6,N6-Trimethyl-L-lysine	C9 H20 N2 O2	Full match	Full match	Partial match	Full match	-1.11	188.152	188.152	189.16	30.525	1.58317e+08	92.2	63.9		84.8	PreferredDDA	2	[M+H]+1	1.58317e+08
L-Methionine sulfoxide	C5 H11 N O3 S	Full match	Full match	Partial match	Full match	-0.11	165.046	165.046	166.053	27.054	9.80001e+06	91	77		77	PreferredDDA	2	[M+H]+1	9.80001e+06
L-Glutathione (reduced)	C10 H17 N3 O6 S	Full match	Full match	Full match	Full match	-0.65	307.084	307.084	308.091	29.032	1.14948e+09	90.8	76.7		82.7	PreferredDDA	2	[M+H]+1	1.14948e+09
L-Threonine	C4 H9 N O3	Full match	Full match	Full match	Full match	0.46	119.058	119.058	120.066	26.089	1.05197e+07	90.4	57.5		66	PreferredDDA	2	[M+H]+1	1.05197e+07
L-Lysine	C6 H14 N2 O2	Full match	Full match	Full match	Full match	-0.7	146.106	146.105	147.113	32.199	6.08622e+07	90	9.5		45.7	PreferredDDA	2	[M+H]+1	6.08622e+07
1-Aminocyclohexanecarboxylic acid	C7 H13 N O2	Full match	Full match	No results	Partial match	-0.37	143.095	143.095	144.102	20.187	9.50259e+07	89.9	9.5		34.7	PreferredDDA	2	[M+H]+1	9.50259e+07
Guvacoline	C7 H11 N O2	Full match	Full match	No results	Full match	-0.09	141.079	141.079	142.086	23.536	1.17269e+07	89.5	9.5		53.5	PreferredDDA	2	[M+H]+1	1.17269e+07
Pirbuterol	C12 H20 N2 O3	Full match	Full match	No results	Full match	-0.28	240.147	240.147	241.155	23.114	1.53019e+08	89.5	9.5	52.6	54.8	PreferredDDA	2	[M+H]+1	1.53019e+08
Leucylproline	C11 H20 N2 O3	Full match	Full match	No results	Full match	-0.03	228.147	228.147	229.155	23.237	1.23063e+08	89.3	9.5		46.4	PreferredDDA	2	[M+H]+1	1.23063e+08
?-Aminobutyric acid (GABA)	C4 H9 N O2	Full match	Full match	Full match	Partial match	0.2	103.063	103.063	104.071	23.221	4.85077e+08	89.2	55.5		83.6	PreferredDDA	2	[M+H]+1	4.85077e+08
Erucamide	C22 H43 N O	Full match	Full match	No results	No results	-0.2	337.334	337.334	338.342	1.934	1.44338e+08	88.8	81.5	71.6	93.6	PreferredDDA	2	[M+H]+1	1.44338e+08
Pyridoxamine	C8 H12 N2 O2	Full match	Full match	Full match	Full match	-0.37	168.09	168.09	169.097	24.127	3.69233e+07	88.7	55.2		84.5	PreferredDDA	2	[M+H]+1	3.69233e+07
4-Guanidinobutyric acid	C5 H11 N3 O2	Full match	Full match	No results	Full match	0.13	145.085	145.085	146.092	21.204	1.17601e+08	88.4	73.3		96.3	PreferredDDA	2	[M+H]+1	1.17601e+08
2,2,6,6-Tetramethyl-4-piperidinol	C9 H19 N O	Full match	Full match	No results	No results	-1.23	157.147	157.146	158.154	13.626	5.66459e+07	87.6	72.2		72.4	PreferredDDA	2	[M+H]+1	5.66459e+07
Spermidine	C7 H19 N3	Full match	Full match	Full match	Full match	-0.2	145.158	145.158	146.165	36.357	3.02804e+08	87.6	72.2		86.8	PreferredDDA	2	[M+H]+1	3.02804e+08
Guanine	C5 H5 N5 O	Full match	Full match	Full match	Full match	-0.4	151.049	151.049	152.057	31.724	8.24133e+07	87.1	9.4		92.6	PreferredDDA	2	[M+H]+1	8.24133e+07
2-Ethylhexyldiphenyl phosphate	C20 H27 O4 P	Full match	Full match	No results	Full match	-0.69	362.165	362.164	363.172	1.687	6.59717e+06	86.7	9.3		53.8	PreferredDDA	2	[M+H]+1	6.59717e+06
7,8-dimethyl-1,2,3,4-tetrahydrophenazine	C14 H16 N2	Full match	Full match	No results	Partial match	-0.21	212.131	212.131	213.139	4.56	8.92457e+06	84.8	9.2		66.8	PreferredDDA	2	[M+H]+1	8.92457e+06
2-Naphthylamine	C10 H9 N	Full match	Full match	No results	Partial match	-0.61	143.073	143.073	144.081	20.606	6.20666e+06	83.7	9.2		56.4	PreferredDDA	2	[M+H]+1	6.20666e+06
N-Methyl-2-pyrrolidone	C5 H9 N O	Full match	Full match	Partial match	Full match	0.55	99.0684	99.0685	100.076	21.357	2.7109e+07	83.2	51.9		52.4	PreferredDDA	2	[M+H]+1	2.7109e+07
NP-019722	C8 H13 N O4	Full match	Full match	Partial match	Partial match	-0.56	187.084	187.084	188.092	26.027	1.31918e+07	82.9	77.2		77.8	PreferredDDA	2	[M+H]+1	1.31918e+07
2-Methylnicotinamide	C7 H8 N2 O	Full match	Full match	No results	Full match	-0.23	136.064	136.064	137.071	3.275	1.17914e+07	82	9.1		80.4	PreferredDDA	2	[M+H]+1	1.17914e+07
2,3-MDMA	C11 H15 N O2	Full match	Full match	No results	Partial match	-0.72	193.11	193.11	194.117	22.424	9.8254e+06	81.1	50.7		67.1	PreferredDDA	2	[M+H]+1	9.8254e+06
N,N-Diisopropylethylamine (DIPEA)	C8 H19 N	Full match	Full match	No results	Partial match	-0.23	129.152	129.152	130.159	5.523	6.49627e+07	81	9.1		9.1	PreferredDDA	2	[M+H]+1	6.49627e+07
Methyl isonicotinate	C7 H7 N O2	Full match	Full match	Partial match	Partial match	-0.06	137.048	137.048	138.055	0.079	1.35753e+06	80.4	9		55.2	PreferredDDA	2	[M+H]+1	1.35753e+06
4-(Trifluoromethyl)-1,4,5,6-tetrahydropyridine-3-carboxamide	C7 H9 F3 N2 O	No match	Full match	No results	No results	-0.31	194.067	194.067	195.074	21.359	1.26525e+07	80.1	50.2		52.3	PreferredDDA	2	[M+H]+1	1.26525e+07
Oleoyl ethanolamide	C20 H39 N O2	Full match	Full match	No results	Full match	-0.46	325.298	325.298	326.305	2.014	3.6349e+07	78.7	8.9		41.2	PreferredDDA	2	[M+H]+1	3.6349e+07
Taurine	C2 H7 N O3 S	Full match	Full match	Full match	Full match	0.08	125.015	125.015	126.022	23.326	1.54172e+09	78.6	8.9		9	PreferredDDA	2	[M+H]+1	1.54172e+09
2-Amino-4-methylpyrimidine	C5 H7 N3	Full match	Full match	No results	Partial match	-0.28	109.064	109.064	110.071	32.193	8.52334e+07	77.3	48.5		49.8	PreferredDDA	2	[M+H]+1	8.52334e+07
N1-[2-(4-Pyridyl)ethyl]ethanimidamide	C9 H13 N3	No results	Full match	No results	No results	2.91	163.111	163.111	164.119	22.893	1.02421e+07	76	47.7		47.9	PreferredDDA	2	[M+H]+1	1.02421e+07
D-Glucosamine	C6 H13 N O5	Full match	Full match	Partial match	Full match	0.03	179.079	179.079	180.087	26.741	6.32879e+07	75.6	72		72.6	PreferredDDA	2	[M+H]+1	6.32879e+07
5-Nitro-o-toluidine	C7 H8 N2 O2	Full match	Full match	No results	Full match	-0.48	152.059	152.059	153.066	4.144	7.06361e+06	74.7	47	62.2	51.9	PreferredDDA	2	[M+H]+1	7.06361e+06
Cholecalciferol	C27 H44 O	Full match	Full match	Partial match	Not the top hit	-0.47	384.339	384.339	385.346	1.974	3.81675e+07	74.2	71		71	PreferredDDA	2	[M+H]+1	3.81675e+07
D-(+)-Pipecolinic acid	C6 H11 N O2	Full match	Full match	Full match	Full match	-0.57	129.079	129.079	130.086	32.199	4.35646e+07	72.9	8.6		8.6	PreferredDDA	2	[M+H]+1	4.35646e+07
3-Aminopyrrolidine	C4 H10 N2	Full match	Full match	No results	Partial match	0.71	86.0844	86.0845	87.0917	50.58	7.52095e+06	72.2	45.5		45.5	PreferredDDA	2	[M+H]+1	7.52095e+06
Acetyl-ß-methylcholine	C8 H17 N O2	Full match	Full match	No results	Partial match	-0.84	159.126	159.126	160.133	15.304	9.58139e+08	72.1	45.4		45.7	PreferredDDA	2	[M+H]+1	9.58139e+08
6-Methyl[1,2,4]triazolo[4,3-b]pyridazin-8-ol	C6 H6 N4 O	Full match	Full match	No results	Partial match	0.27	150.054	150.054	151.061	0.095	201559	71.2	8.6		42.5	PreferredDDA	2	[M+H]+1	201559
Methyl picolinate	C7 H7 N O2	Full match	Full match	Partial match	Partial match	0.16	137.048	137.048	138.055	34.184	2.22604e+07	71	49.4	53.8	66.3	PreferredDDA	2	[M+H]+1	2.22604e+07
2,4,5-Trimethoxybenzaldehyde	C10 H12 O4	Full match	Full match	Partial match	Not the top hit	-1.53	196.074	196.073	197.081	1.877	4.01778e+07	70.6	44.5		66.5	PreferredDDA	2	[M+H]+1	4.01778e+07
NP-015114	C11 H19 N O6	Full match	Full match	Full match	Full match	-0.02	261.121	261.121	262.129	24.046	4.8333e+07	70.5	68.3		68.3	PreferredDDA	2	[M+H]+1	4.8333e+07
PPG n5	C15 H32 O6	Not the top hit	Full match	No results	Partial match	-0.07	308.22	308.22	309.227	2.357	6.0755e+06	70.5	44.5		44.5	PreferredDDA	2	[M+H]+1	6.0755e+06
Diethyl iminodiacetate	C8 H15 N O4	Full match	Full match	No results	Partial match	-0.37	189.1	189.1	190.107	20.913	6.13949e+06	68.5	44		44	PreferredDDA	2	[M+H]+1	6.13949e+06
D-Sphingosine	C18 H37 N O2	Full match	Full match	Partial match	Full match	-0.42	299.282	299.282	300.29	2.027	2.39497e+07	67.9	8.4		8.5	PreferredDDA	2	[M+H]+1	2.39497e+07
NP-017061	C20 H30 O4	Full match	Full match	Full match	Partial match	0.35	334.214	334.215	335.222	3.017	1.28556e+07	67.6	43.8		65	PreferredDDA	2	[M+H]+1	1.28556e+07
Laurolactam	C12 H23 N O	Full match	Full match	No results	No results	-0.62	197.178	197.178	198.185	2.819	3.79118e+06	66.5	43.6		51.2	PreferredDDA	2	[M+H]+1	3.79118e+06
2,4-Dimethylbenzaldehyde	C9 H10 O	Full match	Full match	No results	Partial match	-0.32	134.073	134.073	135.08	2.022	5.72157e+06	64.9	66.4	52.2	66.5	PreferredDDA	2	[M+H]+1	5.72157e+06
N-Methylhistamine	C6 H11 N3	Full match	Full match	No results	Partial match	-0.34	125.095	125.095	126.103	50.574	7.9693e+06	63.3	8.2		44.6	PreferredDDA	2	[M+H]+1	7.9693e+06
Glycyl-L-leucine	C8 H16 N2 O3	Full match	Full match	Partial match	Not the top hit	-0.98	188.116	188.116	189.123	23.591	3.85615e+06	61.3	46.5		46.6	PreferredDDA	2	[M+H]+1	3.85615e+06
D-Glucose 6-phosphate	C6 H13 O9 P	Full match	Full match	Full match	Full match	-0.26	260.03	260.03	261.037	34.7	4.73372e+06	61.1	42.7		63.1	PreferredDDA	2	[M+H]+1	4.73372e+06
NP-021733	C7 H13 N O2	Full match	Full match	No results	Partial match	-0.37	143.095	143.095	144.102	31.857	5.77877e+07	59.6	8		51.1	PreferredDDA	2	[M+H]+1	5.77877e+07
Proline	C5 H9 N O2	Full match	Full match	Full match	Full match	-0.02	115.063	115.063	116.071	26.524	3.38172e+07	59	8		8	PreferredDDA	2	[M+H]+1	3.38172e+07
4-Ethynylaniline	C8 H7 N	Full match	Full match	Partial match	Partial match	-0.21	117.058	117.058	118.065	1.853	5.74729e+07	58.5	7.9		42.2	PreferredDDA	2	[M+H]+1	5.74729e+07
Cafestol	C20 H28 O3	Full match	Full match	Partial match	Partial match	0.38	316.204	316.204	317.211	3.595	4.39131e+06	58.2	64.5		64.6	PreferredDDA	2	[M+H]+1	4.39131e+06
N-Methylhydantoin	C4 H6 N2 O2	Full match	Full match	Partial match	Full match	0.04	114.043	114.043	115.05	22.707	7.31161e+07	58.1	7.9		9.2	PreferredDDA	2	[M+H]+1	7.31161e+07
Lactamide	C3 H7 N O2	Full match	Full match	Partial match	Not the top hit	0.08	89.0477	89.0477	90.055	25.072	5.08573e+08	57	7.8		44.5	PreferredDDA	2	[M+H]+1	5.08573e+08
NP-022371	C19 H19 N O2	Not the top hit	Full match	No results	Partial match	-2.15	293.142	293.141	294.148	35.177	1.81392e+06	55.1	41.8		41.8	PreferredDDA	2	[M+H]+1	1.81392e+06
N2-neopentyl-5-methyl-1,3,4-thiadiazol-2-amine	C8 H15 N3 S	Full match	Full match	No results	No results	-0.76	185.099	185.099	186.106	24.329	1.67269e+07	55	7.7	57.9	42.2	PreferredDDA	2	[M+H]+1	1.67269e+07
Indole	C8 H7 N	Full match	Full match	Full match	Partial match	0.12	117.058	117.058	118.065	2.802	1.63806e+07	53.9	7.7		7.7	PreferredDDA	2	[M+H]+1	1.63806e+07
Carvone	C10 H14 O	Full match	Full match	Partial match	Full match	-0.52	150.104	150.104	151.112	2.788	3.6187e+06	53.5	41.5		43.7	PreferredDDA	2	[M+H]+1	3.6187e+06
Tropinone	C8 H13 N O	Full match	Full match	Full match	Partial match	-0.3	139.1	139.1	140.107	2.556	7.42313e+06	52.9	41.4		41.4	PreferredDDA	2	[M+H]+1	7.42313e+06
(S)-(+)-2-Amino-1-propanol	C3 H9 N O	Full match	Full match	Partial match	Partial match	0.62	75.0684	75.0685	76.0757	13.39	1.11767e+07	52.7	7.6		7.7	PreferredDDA	2	[M+H]+1	1.11767e+07
Acetylarginine	C8 H16 N4 O3	Full match	Full match	No results	Full match	-0.21	216.122	216.122	217.129	25.421	3.23544e+08	52.2	62.7		63	PreferredDDA	2	[M+H]+1	3.23544e+08
Diethanolamine	C4 H11 N O2	Full match	Full match	No results	Full match	0.39	105.079	105.079	106.086	21.204	1.31689e+07	51.6	41.2		41.2	PreferredDDA	2	[M+H]+1	1.31689e+07
12-Aminododecanoic acid	C12 H25 N O2	Full match	Full match	No results	No results	-0.59	215.189	215.188	216.196	8.36	1.9854e+06	50.1	62.1		62.1	PreferredDDA	2	[M+H]+1	1.9854e+06
(+/-)-Metanephrine	C10 H15 N O3	No results	No results	No results	Full match	-0.84	197.105	197.105	198.112	22.415	164710					PreferredDDA	2	[M+H]+1	164710
(1S,2R,5S)-2-Isopropyl-5-methylcyclohexyl 3-oxobutanoate	C14 H24 O3	Full match	No results	No results	Full match	-0.49	240.173	240.172	241.18	2.765	4.02305e+06					PreferredDDA	2	[M+H]+1	4.02305e+06
(2E)-decenoic acid	C10 H18 O2	Full match	No results	No results	Full match	-0.28	170.131	170.131	171.138	2.817	9.59897e+06					PreferredDDA	2	[M+H]+1	9.59897e+06
(2E)-hexadecenoylcarnitine	C23 H43 N O4	No results	No results	No results	Full match	-0.02	397.319	397.319	398.326	7.015	1.41773e+08					PreferredDDA	2	[M+H]+1	1.41773e+08
(2S)-2-Amino-4-hexynoic acid	C6 H9 N O2	Full match	No results	Partial match	Full match	-0.14	127.063	127.063	128.071	19.505	1.08966e+07					PreferredDDA	2	[M+H]+1	1.08966e+07
(4S)-4-{[(9Z)-3-Hydroxy-9-octadecenoyl]oxy}-4-(trimethylammonio)butanoate	C25 H47 N O5	Full match	No results	No results	Full match	-0.01	441.345	441.345	442.353	11.154	2.91904e+06					PreferredDDA	2	[M+H]+1	2.91904e+06
(5R,6Z,8E,14Z)-5-Hydroxy-12-oxo-6,8,14-icosatrienedioic acid	C20 H30 O6	No results	No results	No results	Full match	0.03	366.204	366.204	367.212	2.818	372515					PreferredDDA	2	[M+H]+1	372515
(6Z)-1,4,5,8,8a,10,11,11a-Octahydrocyclopenta[d]oxecine-2,9-dione	C12 H16 O3	Full match	No results	No results	Full match	-0.09	208.11	208.11	209.117	2.807	2.70996e+06					PreferredDDA	2	[M+H]+1	2.70996e+06
(8E)-2-Amino-8-octadecene-1,3,4-triol	C18 H37 N O3	Full match	No results	No results	Full match	-0.43	315.277	315.277	316.284	2.027	8.00704e+06					PreferredDDA	2	[M+H]+1	8.00704e+06
(Dimethylamino)acetaldehyde	C4 H9 N O	Full match	No results	Partial match	Full match	0.27	87.0684	87.0684	88.0757	14.647	4.35323e+07					PreferredDDA	2	[M+H]+1	4.35323e+07
(E)-5-(methylsulfanyl)pentanal oxime	C6 H13 N O S	No results	No results	No results	Full match	4.32	147.072	147.072	148.08	28.449	2.00579e+06					PreferredDDA	2	[M+H]+1	2.00579e+06
(E)-Chalcone	C15 H12 O	Full match	No results	No results	Full match	-0.77	208.089	208.089	209.096	1.83	3.30686e+06					PreferredDDA	2	[M+H]+1	3.30686e+06
(R)-Salsolinol	C10 H13 N O2	Full match	Invalid mass	No results	Full match	-0.38	179.095	179.095	180.102	17.778	1.15717e+07			56.2		PreferredDDA	2	[M+H]+1	1.15717e+07
(S)-2-hydrazino-3-(4-hydroxy-3-methoxyphenyl)-2-methylpropionic acid	C11 H16 N2 O4	Full match	No results	No results	Full match	-0.24	240.111	240.111	241.118	23.574	5.98446e+06					PreferredDDA	2	[M+H]+1	5.98446e+06
(Z,E)-9,12-Tetradecadienyl acetate	C16 H28 O2	Full match	No results	No results	Full match	-0.56	252.209	252.209	253.216	1.971	1.70397e+07					PreferredDDA	2	[M+H]+1	1.70397e+07
.alpha.-Aminoadipic acid	C6 H11 N O4	Full match	No results	Full match	Full match	-0.21	161.069	161.069	162.076	28.453	3.77275e+07					PreferredDDA	2	[M+H]+1	3.77275e+07
.beta.-Alanine	C3 H7 N O2	Full match	No results	Full match	Full match	0.68	89.0477	89.0477	90.055	26.231	2.14324e+07					PreferredDDA	2	[M+H]+1	2.14324e+07
?-Emtbl	C7 H12 O S	No results	No results	No results	Full match	4.33	144.061	144.062	145.069	2.869	55303.7					PreferredDDA	2	[M+H]+1	55303.7
1-(3-Amino-2,3-dideoxypentofuranosyl)-5-methyl-2,4(1H,3H)-pyrimidinedione	C10 H15 N3 O4	Full match	No results	No results	Full match	0.41	241.106	241.106	242.114	27.854	6.54912e+06					PreferredDDA	2	[M+H]+1	6.54912e+06
1-(4Z,7Z,10Z,13Z,16Z,19Z-docosahexaenoyl)-sn-glycero-3-phosphocholine	C30 H50 N O7 P	Full match	No results	No results	Full match	-0.72	567.332	567.332	568.339	16.155	6.96724e+07					PreferredDDA	2	[M+H]+1	6.96724e+07
1-(Aminomethyl)urea	C2 H7 N3 O	Full match	No results	No results	Full match	0.48	89.0589	89.0589	90.0662	19.321	4.94419e+06					PreferredDDA	2	[M+H]+1	4.94419e+06
1-(beta-D-Ribofuranosyl)-1,4-dihydronicotinamide	C11 H16 N2 O5	Full match	No results	No results	Full match	-0.27	256.106	256.106	257.113	24.271	7.99649e+06					PreferredDDA	2	[M+H]+1	7.99649e+06
1,2,3,4-Tetrahydro-Î²-carboline-3-carboxylic acid	C12 H12 N2 O2	Full match	No results	No results	Full match	-0.15	216.09	216.09	217.097	21.913	1.9691e+06					PreferredDDA	2	[M+H]+1	1.9691e+06
1,3,5-Heptatriene	C7 H10	Full match	Invalid mass	No results	Full match	-0.66	94.0782	94.0782	95.0855	1.896	2.13443e+07			51.4		PreferredDDA	2	[M+H]+1	2.13443e+07
1,4,5,10-Tetrahydro-1-phenazinecarboxylic acid	C13 H12 N2 O2	Full match	No results	No results	Full match	-0.47	228.09	228.09	229.097	21.348	5.64533e+06					PreferredDDA	2	[M+H]+1	5.64533e+06
1,5,7-Trimethyltetralin	C13 H18	Full match	Invalid mass	No results	Full match	-1.46	174.141	174.141	175.148	1.889	3.41604e+07			67.5		PreferredDDA	2	[M+H]+1	3.41604e+07
1-[(3-Carboxypropyl)amino]-1-deoxy-beta-D-fructofuranose	C10 H19 N O7	Full match	No results	No results	Full match	-0.52	265.116	265.116	266.123	26.472	2.64033e+09					PreferredDDA	2	[M+H]+1	2.64033e+09
11-Aminoundecanoic acid	C11 H23 N O2	Full match	No results	No results	Full match	-0.35	201.173	201.173	202.18	14.609	1.71028e+09					PreferredDDA	2	[M+H]+1	1.71028e+09
12-Hydroxylauric acid	C12 H24 O3	Full match	No results	No results	Full match	-0.55	216.173	216.172	217.18	2.764	1.79749e+06					PreferredDDA	2	[M+H]+1	1.79749e+06
13S-hydroxyoctadecadienoic acid	C18 H32 O3	Full match	No results	No results	Full match	-0.58	296.235	296.235	297.242	1.981	1.90004e+07					PreferredDDA	2	[M+H]+1	1.90004e+07
14,15-DiHETrE	C20 H34 O4	Full match	No results	No results	Full match	-0.53	338.246	338.246	339.253	6.998	795746					PreferredDDA	2	[M+H]+1	795746
1-aminopropan-2-yl phosphate	C3 H10 N O4 P	Full match	No results	Full match	Full match	0.31	155.035	155.035	156.042	20.459	2.42951e+07					PreferredDDA	2	[M+H]+1	2.42951e+07
1-arachidonoyl-sn-glycero-3-phosphocholine	C28 H50 N O7 P	Full match	No results	No results	Full match	-1.32	543.332	543.332	544.339	16.676	3.34054e+07					PreferredDDA	2	[M+H]+1	3.34054e+07
1-deoxy-D-altro-heptulose 7-phosphate	C7 H15 O9 P	Full match	No results	No results	Full match	-0.12	274.045	274.045	275.053	31.312	1.05677e+07					PreferredDDA	2	[M+H]+1	1.05677e+07
1-heptadecanoyl-sn-glycero-3-phosphocholine	C25 H52 N O7 P	Full match	No results	No results	Full match	-1.33	509.348	509.347	510.355	16.825	7.10434e+06					PreferredDDA	2	[M+H]+1	7.10434e+06
1-Isopropenyl-3-isopropylbenzene	C12 H16	Full match	Invalid mass	No results	Full match	-1.34	160.125	160.125	161.132	1.889	5.2565e+07			55.4		PreferredDDA	2	[M+H]+1	5.2565e+07
1-Methyl-3,4-dihydro-6,7-isoquinolinediol	C10 H11 N O2	No results	No results	No results	Full match	-0.16	177.079	177.079	178.086	0.086	244553					PreferredDDA	2	[M+H]+1	244553
1-Oleoyl-2-hydroxy-sn-glycero-3-PE	C23 H46 N O7 P	Full match	No results	No results	Full match	-0.88	479.301	479.301	480.308	15.751	1.78302e+08					PreferredDDA	2	[M+H]+1	1.78302e+08
1-Palmitoyl-2-hydroxy-sn-glycero-3-PE	C21 H44 N O7 P	Full match	No results	No results	Full match	-0.6	453.286	453.285	454.293	17.375	2.80796e+07					PreferredDDA	2	[M+H]+1	2.80796e+07
1-Piperideine	C5 H9 N	Full match	No results	Partial match	Full match	0.23	83.0735	83.0735	84.0808	14.976	9.60695e+07					PreferredDDA	2	[M+H]+1	9.60695e+07
1-Stearoyl-2-hydroxy-sn-glycero-3-PE	C23 H48 N O7 P	Full match	No results	No results	Full match	-0.86	481.317	481.316	482.324	17.182	3.66668e+07					PreferredDDA	2	[M+H]+1	3.66668e+07
2-(1,2-Dihydroxy-2-propanyl)-6,10-dimethylspiro[4.5]dec-6-en-8-one	C15 H24 O3	No results	No results	Partial match	Full match	-0.59	252.173	252.172	253.18	2.795	1.07657e+06					PreferredDDA	2	[M+H]+1	1.07657e+06
2-(3-phenylpropyl)oxolane	C13 H18 O	Full match	Invalid mass	No results	Full match	-0.59	190.136	190.136	191.143	2.798	2.27267e+06			52.8		PreferredDDA	2	[M+H]+1	2.27267e+06
2,2,9-Trimethyl-8,12-dioxatricyclo[7.2.1.0~1,6~]dodec-5-ene	C13 H20 O2	Full match	No results	No results	Full match	-0.57	208.146	208.146	209.153	1.923	1.18103e+07					PreferredDDA	2	[M+H]+1	1.18103e+07
2,3-Dihydro-4-pyrimidinamine	C4 H7 N3	Full match	No results	No results	Full match	0.16	97.064	97.064	98.0713	49.771	1.54012e+07					PreferredDDA	2	[M+H]+1	1.54012e+07
2,4,6-triaminotoluene	C7 H11 N3	Full match	No results	No results	Full match	-0.59	137.095	137.095	138.102	22.133	4.4637e+06					PreferredDDA	2	[M+H]+1	4.4637e+06
2,4-Diacetamido-2,4,6-trideoxy-alpha-D-mannopyranose	C10 H18 N2 O5	Full match	No results	No results	Full match	-0.11	246.122	246.122	247.129	26.609	1.89544e+07					PreferredDDA	2	[M+H]+1	1.89544e+07
2,4-DIMETHYL-2-IMIDAZOLINE	C5 H10 N2	Full match	No results	No results	Full match	0.23	98.0844	98.0844	99.0917	9.181	3.27146e+07					PreferredDDA	2	[M+H]+1	3.27146e+07
2,5-Dihydroxy-3,6-di(1H-indol-3-yl)-1,4-benzoquinone	C22 H14 N2 O4	No results	No results	No results	Full match	-4.21	370.095	370.094	371.101	1.782	1.86618e+07					PreferredDDA	2	[M+H]+1	1.86618e+07
2,6-dimethyldeca-2,4,6,8-tetraenedial	C12 H14 O2	Full match	No results	No results	Full match	-0.71	190.099	190.099	191.107	2.793	790290					PreferredDDA	2	[M+H]+1	790290
2-[(2Z,4E,6E,8Z,10E)-12-Hydroxy-6,11-dimethyl-2,4,6,8,10-dodecapentaen-2-yl]-4,4,7a-trimethyl-2,4,5,6,7,7a-hexahydro-1-benzofuran-6-ol	C25 H36 O3	Full match	No results	No results	Full match	-0.82	384.266	384.266	385.273	16.73	1.90126e+08					PreferredDDA	2	[M+H]+1	1.90126e+08
2-[(5Z)-5-tetradecenyl]cyclobutanone	C18 H32 O	Full match	No results	No results	Full match	-0.69	264.245	264.245	265.252	16.851	8.5027e+06					PreferredDDA	2	[M+H]+1	8.5027e+06
2-[(5Z,8Z,11Z)-icosatrienoyl]-sn-glycero-3-phosphoethanolamine	C25 H46 N O7 P	Full match	No results	No results	Full match	-0.84	503.301	503.301	504.308	16.807	1.63872e+07					PreferredDDA	2	[M+H]+1	1.63872e+07
2-[2-(3,3-Dimethyl-2-oxiranyl)ethyl]-2-methyl-2H-chromen-8-ol	C16 H20 O3	No results	No results	No results	Full match	-0.09	260.141	260.141	261.149	2.796	1.31378e+06					PreferredDDA	2	[M+H]+1	1.31378e+06
235BBF3K97	C20 H28	Full match	No results	No results	Full match	-1.13	268.219	268.219	269.226	1.885	2.64613e+07					PreferredDDA	2	[M+H]+1	2.64613e+07
2-Acetamido-2-deoxy-D-gluconolactone	C8 H13 N O6	Full match	No results	Partial match	Full match	-0.93	219.074	219.074	220.081	29.348	6.99657e+07					PreferredDDA	2	[M+H]+1	6.99657e+07
2-Amino-4-pentynoic acid	C5 H7 N O2	Full match	No results	Partial match	Full match	0.94	113.048	113.048	114.055	34.129	1.79505e+07					PreferredDDA	2	[M+H]+1	1.79505e+07
2-Amino-6-({[2,3,4-trihydroxy-5-(hydroxymethyl)tetrahydro-2-furanyl]methyl}amino)hexanoic acid (non-preferred name)	C12 H24 N2 O7	Full match	No results	No results	Full match	0.67	308.158	308.159	309.166	34.554	1.42836e+07					PreferredDDA	2	[M+H]+1	1.42836e+07
2-Aminomuconic acid semialdehyde	C6 H7 N O3	Full match	No results	Full match	Full match	-0.24	141.043	141.043	142.05	26.452	1.1431e+08					PreferredDDA	2	[M+H]+1	1.1431e+08
2-Ammonio-4-{4-[(2S)-2-ammonio-2-carboxylatoethyl]-1H-imidazol-2-yl}butanoate	C10 H16 N4 O4	Full match	No results	No results	Full match	-0.28	256.117	256.117	257.124	28.727	1.61506e+08					PreferredDDA	2	[M+H]+1	1.61506e+08
2-arachidonyl-sn-glycero-3-phosphoethanolamine	C25 H44 N O7 P	Full match	No results	No results	Full match	-1.09	501.286	501.285	502.292	16.407	5.14221e+07					PreferredDDA	2	[M+H]+1	5.14221e+07
2-Butylfuran	C8 H12 O	Full match	No results	No results	Full match	-1.05	124.089	124.089	125.096	14.313	362987					PreferredDDA	2	[M+H]+1	362987
2-Decylfuran	C14 H24 O	Full match	No results	No results	Full match	-0.76	208.183	208.183	209.19	1.975	2.73242e+07					PreferredDDA	2	[M+H]+1	2.73242e+07
2'-Deoxycytidine	C9 H13 N3 O4	Full match	Invalid mass	Full match	Full match	0.42	227.091	227.091	228.098	28.896	2.04366e+07			64.9		PreferredDDA	2	[M+H]+1	2.04366e+07
2-Hexenoylcarnitine	C13 H23 N O4	Full match	No results	No results	Full match	0.11	257.163	257.163	258.17	14.479	2.03828e+07					PreferredDDA	2	[M+H]+1	2.03828e+07
2-Hydroxy-8-(2-octyl-1-cyclopropen-1-yl)octanoic acid	C19 H34 O3	Full match	No results	No results	Full match	-1.03	310.251	310.25	311.258	1.881	1.05978e+07					PreferredDDA	2	[M+H]+1	1.05978e+07
2-Iminobutanoic acid	C4 H7 N O2	Full match	No results	Full match	Full match	0.37	101.048	101.048	102.055	27.694	1.92359e+08					PreferredDDA	2	[M+H]+1	1.92359e+08
2K2DJ01BB7	C20 H32 O2	Full match	No results	Partial match	Full match	-0.53	304.24	304.24	305.247	1.833	8.19598e+06					PreferredDDA	2	[M+H]+1	8.19598e+06
2-Methyl acetoacetate	C5 H7 O3	No results	No results	No results	Full match	2.81	115.04	115.04	116.047	21.56	2.62639e+06					PreferredDDA	2	[M+H]+1	2.62639e+06
2-Methylpyrrolidine	C5 H11 N	Full match	No results	No results	Full match	0.47	85.0892	85.0892	86.0965	20.815	2.65952e+07					PreferredDDA	2	[M+H]+1	2.65952e+07
2-Methylthiazolidine	C4 H9 N S	Full match	No results	No results	Full match	0.1	103.046	103.046	104.053	22.443	9.59597e+06					PreferredDDA	2	[M+H]+1	9.59597e+06
2-palmitoyl-sn-glycero-3-phosphocholine	C24 H50 N O7 P	Full match	No results	No results	Full match	-1.07	495.332	495.332	496.339	16.458	8.18179e+08					PreferredDDA	2	[M+H]+1	8.18179e+08
2-Pyrrolidone	C4 H7 N O	Full match	No results	Partial match	Full match	0.3	85.0528	85.0528	86.0601	25.422	2.28424e+07					PreferredDDA	2	[M+H]+1	2.28424e+07
3-(Icosanoyloxy)-4-(trimethylammonio)butanoate	C27 H53 N O4	Full match	No results	No results	Full match	-0.09	455.397	455.397	456.405	6.336	3.71561e+06					PreferredDDA	2	[M+H]+1	3.71561e+06
3,4-Dehydroproline	C5 H7 N O2	Full match	No results	Partial match	Full match	0.47	113.048	113.048	114.055	26.454	1.22494e+08					PreferredDDA	2	[M+H]+1	1.22494e+08
3,4-Dimethyl-5-pentyl-2-furanpropanoic acid	C14 H22 O3	Full match	No results	No results	Full match	-0.58	238.157	238.157	239.164	2.013	1.38996e+06					PreferredDDA	2	[M+H]+1	1.38996e+06
3,6,9,12-tetraoxatridecan-1-ol	C9 H20 O5	Full match	No results	No results	Full match	-0.43	208.131	208.131	209.138	2.82	1.66049e+06					PreferredDDA	2	[M+H]+1	1.66049e+06
3,6,9-Trimethyl-2,7-dioxo-2,3,3a,4,5,7,9a,9b-octahydroazuleno[4,5-b]furan-4-yl acetate	C17 H20 O5	Full match	No results	No results	Full match	-0.45	304.131	304.131	305.138	1.749	1.26238e+07					PreferredDDA	2	[M+H]+1	1.26238e+07
3-[(19Z)-15,16-Dihydroxy-19-dotriaconten-1-yl]-5-methyl-2(5H)-furanone	C37 H68 O4	Full match	No results	No results	Full match	-0.84	576.512	576.511	577.519	6.596	4.68977e+07					PreferredDDA	2	[M+H]+1	4.68977e+07
3-[(1S)-2-Cyclohexen-1-yl]-L-alanine	C9 H15 N O2	Full match	No results	No results	Full match	0.08	169.11	169.11	170.118	3.033	5.49489e+06					PreferredDDA	2	[M+H]+1	5.49489e+06
3-{[(3-Carbamoyl-2-oxiranyl)carbonyl]amino}alanylvaline	C12 H20 N4 O6	Full match	No results	No results	Full match	0.31	316.138	316.138	317.146	27.843	9.06459e+07					PreferredDDA	2	[M+H]+1	9.06459e+07
3a,6,6,9a-Tetramethyldecahydronaphtho[2,1-b]furan-2(1H)-one	C16 H26 O2	Full match	No results	No results	Full match	-0.35	250.193	250.193	251.2	1.841	1.14638e+06					PreferredDDA	2	[M+H]+1	1.14638e+06
3-Allylcyclohexene	C9 H14	Full match	No results	No results	Full match	0.14	122.11	122.11	123.117	2.802	3.00277e+06					PreferredDDA	2	[M+H]+1	3.00277e+06
3-Amino-2-piperidinone	C5 H10 N2 O	Full match	No results	No results	Full match	-0.5	114.079	114.079	115.087	37.241	1.45135e+07					PreferredDDA	2	[M+H]+1	1.45135e+07
3-Aminopropane-1-sulfonic acid	C3 H9 N O3 S	Full match	No results	No results	Full match	-0.28	139.03	139.03	140.038	20.975	1.61227e+08					PreferredDDA	2	[M+H]+1	1.61227e+08
3-Buten-1-amine	C4 H9 N	Full match	No results	No results	Full match	1.02	71.0735	71.0736	72.0808	26.26	2.64398e+07					PreferredDDA	2	[M+H]+1	2.64398e+07
3-Butynoic acid	C4 H4 O2	Full match	No results	No results	Full match	0.25	84.0211	84.0212	85.0284	20.175	2.07319e+08					PreferredDDA	2	[M+H]+1	2.07319e+08
3-HPA	C6 H5 N O3	Full match	No results	Partial match	Full match	-0.29	139.027	139.027	140.034	0.096	719501					PreferredDDA	2	[M+H]+1	719501
3-Hydroxy-2,4,5-pyridinetrimethanol	C8 H11 N O4	Full match	Invalid mass	No results	Full match	-0.02	185.069	185.069	186.076	34.195	1.68107e+07			62.5		PreferredDDA	2	[M+H]+1	1.68107e+07
3-Hydroxy-3-[(3-methylbutanoyl)oxy]-4-(trimethylammonio)butanoate	C12 H23 N O5	Full match	No results	No results	Full match	-0.4	261.158	261.158	262.165	20.774	2.54806e+08					PreferredDDA	2	[M+H]+1	2.54806e+08
3-Mercapto-3-methylbutyl acetate	C7 H14 O2 S	Full match	No results	No results	Full match	3.48	162.071	162.072	163.079	22.433	293801					PreferredDDA	2	[M+H]+1	293801
3-Methoxytyramine	C9 H13 N O2	No results	No results	Full match	Full match	-0.32	167.095	167.095	168.102	21.159	168018					PreferredDDA	2	[M+H]+1	168018
3-Methylcrotonylglycine	C7 H11 N O3	Full match	No results	No results	Full match	-0.44	157.074	157.074	158.081	2.562	5.0033e+06					PreferredDDA	2	[M+H]+1	5.0033e+06
3-Methylsulfolene	C5 H8 O2 S	Full match	No results	No results	Full match	-0.29	132.024	132.024	133.032	22.44	4.12922e+07					PreferredDDA	2	[M+H]+1	4.12922e+07
3-Nonyltetrahydro-2H-pyran-2-one	C14 H26 O2	No results	No results	No results	Full match	-0.79	226.193	226.193	227.2	23.917	109188					PreferredDDA	2	[M+H]+1	109188
3-Oxotetradecanoic acid	C14 H26 O3	Full match	Invalid mass	No results	Full match	-0.4	242.188	242.188	243.195	2.016	831491			68.5		PreferredDDA	2	[M+H]+1	831491
4-(Stearoylamino)butanoic acid	C22 H43 N O3	No results	No results	No results	Full match	0.09	369.324	369.324	370.332	2.613	284358					PreferredDDA	2	[M+H]+1	284358
4-(Trimethylammonio)-3-(undecanoyloxy)butanoate	C18 H35 N O4	Full match	No results	No results	Full match	0	329.257	329.257	330.264	3.595	4.13966e+06					PreferredDDA	2	[M+H]+1	4.13966e+06
4,8,12-trimethyltrideca 1,3,7,11-tetraene	C16 H26	Full match	No results	No results	Full match	-1.27	218.203	218.203	219.21	1.888	1.5145e+07					PreferredDDA	2	[M+H]+1	1.5145e+07
4-Acetamido-2-amino-6-nitrotoluene	C9 H11 N3 O3	Full match	No results	No results	Full match	-1.2	209.08	209.08	210.087	32.4	1.84471e+07					PreferredDDA	2	[M+H]+1	1.84471e+07
4-acetamidobutyrate	C6 H11 N O3	Full match	Invalid mass	Partial match	Full match	-0.16	145.074	145.074	146.081	24.056	1.34845e+07			53.9		PreferredDDA	2	[M+H]+1	1.34845e+07
4-Aminobenzoic acid	C7 H7 N O2	Full match	No results	Not the top hit	Full match	-0.62	137.048	137.048	138.055	15.666	4.92596e+06					PreferredDDA	2	[M+H]+1	4.92596e+06
4-Ethyl-2-hexylthiazole	C11 H19 N S	No results	No results	No results	Full match	-4.92	197.124	197.123	198.13	2.99	277593					PreferredDDA	2	[M+H]+1	277593
4-Hydroxy-4-(methylnitrosoamino)-1-(3-pyridinyl)-1-butanone	C10 H13 N3 O3	Full match	No results	No results	Full match	-0.69	223.096	223.096	224.103	32.193	1.06196e+07					PreferredDDA	2	[M+H]+1	1.06196e+07
4-Hydroxyprolylarginine	C11 H21 N5 O4	No results	No results	No results	Full match	0.04	287.159	287.159	288.167	32.59	739617					PreferredDDA	2	[M+H]+1	739617
4-Methoxycinnamaldehyde	C10 H10 O2	Full match	No results	Partial match	Full match	-0.62	162.068	162.068	163.075	1.829	1.48381e+08					PreferredDDA	2	[M+H]+1	1.48381e+08
4-Methyleneglutamine	C6 H10 N2 O3	Full match	No results	No results	Full match	-0.6	158.069	158.069	159.076	26.451	1.70129e+08					PreferredDDA	2	[M+H]+1	1.70129e+08
4-Methylthio-4-methyl-2-pentanone	C7 H14 O S	No results	No results	No results	Full match	4.62	146.077	146.077	147.084	2.512	638477					PreferredDDA	2	[M+H]+1	638477
5-(1-Hydroxytridecyl)dihydro-2(3H)-furanone	C17 H32 O3	Full match	No results	No results	Full match	0.05	284.235	284.235	285.242	2.823	5.82773e+06					PreferredDDA	2	[M+H]+1	5.82773e+06
5,6,7,8-Tetrahydro-4a(4H)-pteridinol	C6 H10 N4 O	Full match	No results	No results	Full match	-0.26	154.085	154.085	155.093	28.812	9.78037e+06					PreferredDDA	2	[M+H]+1	9.78037e+06
5,6-Dihydrothymidine	C10 H16 N2 O5	Full match	No results	No results	Full match	-0.28	244.106	244.106	245.113	26.711	2.61455e+06					PreferredDDA	2	[M+H]+1	2.61455e+06
5-Ethyl-3,8-dimethyl-1,7-dihydroazulene	C14 H18	Full match	No results	No results	Full match	-1.28	186.141	186.141	187.148	1.896	7.26966e+06					PreferredDDA	2	[M+H]+1	7.26966e+06
5-guanidino-2-oxopentanoic acid	C6 H11 N3 O3	Full match	No results	No results	Full match	-0.39	173.08	173.08	174.087	19.986	4.57585e+07					PreferredDDA	2	[M+H]+1	4.57585e+07
5-Heptyl-2-oxotetrahydro-3-furancarboxylic acid	C12 H20 O4	No results	No results	No results	Full match	-0.95	228.136	228.136	229.143	1.948	1.22385e+06					PreferredDDA	2	[M+H]+1	1.22385e+06
6-Hydroxycaproic acid	C6 H12 O3	Full match	Invalid mass	No results	Full match	0.36	132.079	132.079	133.086	3.064	3.17146e+07			67.7		PreferredDDA	2	[M+H]+1	3.17146e+07
6-Oxo-pipecolinic acid	C6 H9 N O3	Full match	No results	No results	Full match	0.33	143.058	143.058	144.066	26.08	2.26648e+07					PreferredDDA	2	[M+H]+1	2.26648e+07
7-(1-Ethoxyethoxy)-4,10-dimethyl-3,5,9,11-tetraoxatridecane	C15 H32 O6	Full match	No results	No results	Full match	-0.57	308.22	308.22	309.227	2.011	5.33767e+06					PreferredDDA	2	[M+H]+1	5.33767e+06
7-Dehydrodesmosterol	C27 H42 O	Full match	No results	Full match	Full match	-0.24	382.324	382.323	383.331	1.935	1.95105e+07					PreferredDDA	2	[M+H]+1	1.95105e+07
9-Decenoylcarnitine	C17 H31 N O4	Full match	No results	No results	Full match	-0.52	313.225	313.225	314.232	8.677	3.19752e+06					PreferredDDA	2	[M+H]+1	3.19752e+06
9-ethylpurin-6-amine	C7 H9 N5	Full match	No results	No results	Full match	3.88	163.086	163.086	164.094	24.803	1.0203e+06					PreferredDDA	2	[M+H]+1	1.0203e+06
Aceglutamide	C7 H12 N2 O4	Full match	No results	No results	Full match	-0.86	188.08	188.08	189.087	22.428	5.35744e+06					PreferredDDA	2	[M+H]+1	5.35744e+06
acetoacetic acid	C4 H6 O3	Full match	Invalid mass	Full match	Full match	0.33	102.032	102.032	103.039	23.257	8.01428e+06			54.7		PreferredDDA	2	[M+H]+1	8.01428e+06
ACETYL ARGININE	C8 H16 N4 O3	Full match	No results	No results	Full match	-0.07	216.122	216.122	217.13	21.054	7.49081e+06					PreferredDDA	2	[M+H]+1	7.49081e+06
ACPC	C4 H7 N O2	Full match	No results	Full match	Full match	-0.01	101.048	101.048	102.055	6.236	5.02259e+06					PreferredDDA	2	[M+H]+1	5.02259e+06
afegostat	C6 H13 N O3	Full match	No results	Partial match	Full match	-0.12	147.09	147.09	148.097	24.352	2.15932e+06					PreferredDDA	2	[M+H]+1	2.15932e+06
AL9450000	C4 H8 N2	Full match	No results	No results	Full match	0.02	84.0687	84.0687	85.076	28.091	5.48531e+06					PreferredDDA	2	[M+H]+1	5.48531e+06
ALA-PRO	C8 H14 N2 O3	Full match	No results	No results	Full match	-0.7	186.1	186.1	187.108	0.107	127373					PreferredDDA	2	[M+H]+1	127373
alpha-methylstyrene	C9 H10	Full match	No results	No results	Full match	-0.27	118.078	118.078	119.085	2.017	2.33893e+07					PreferredDDA	2	[M+H]+1	2.33893e+07
amidinoproclavaminic acid	C9 H16 N4 O4	Full match	No results	No results	Full match	0.08	244.117	244.117	245.124	27.918	1.26558e+09					PreferredDDA	2	[M+H]+1	1.26558e+09
Aminohippuric acid	C9 H10 N2 O3	No results	No results	No results	Full match	-0.09	194.069	194.069	195.076	0.081	215115					PreferredDDA	2	[M+H]+1	215115
Androstanolone	C19 H30 O2	No results	No results	Full match	Full match	-0.1	290.225	290.225	291.232	1.833	5.02763e+06					PreferredDDA	2	[M+H]+1	5.02763e+06
Aplotaxene	C17 H28	Full match	No results	No results	Full match	-1.24	232.219	232.219	233.226	1.89	1.56026e+07					PreferredDDA	2	[M+H]+1	1.56026e+07
APV	C5 H12 N O5 P	Full match	No results	No results	Full match	-0.48	197.045	197.045	198.052	28.447	6.61505e+07					PreferredDDA	2	[M+H]+1	6.61505e+07
Arecaidine	C7 H11 N O2	Full match	No results	No results	Full match	0.24	141.079	141.079	142.086	26.05	6.39037e+06					PreferredDDA	2	[M+H]+1	6.39037e+06
asn-val	C9 H17 N3 O4	Full match	No results	No results	Full match	-0.4	231.122	231.122	232.129	28.822	1.48952e+07					PreferredDDA	2	[M+H]+1	1.48952e+07
Asparaginyl-4-hydroxyproline	C9 H15 N3 O5	Full match	No results	No results	Full match	-0.14	245.101	245.101	246.108	23.948	5.256e+07					PreferredDDA	2	[M+H]+1	5.256e+07
Autumnolide	C15 H20 O5	Full match	No results	No results	Full match	-0.38	280.131	280.131	281.138	2.025	3.84451e+06					PreferredDDA	2	[M+H]+1	3.84451e+06
balenine	C10 H16 N4 O3	Full match	No results	No results	Full match	-0.76	240.122	240.122	241.129	32.187	2.35577e+08					PreferredDDA	2	[M+H]+1	2.35577e+08
Benzoxazolone	C7 H5 N O2	Full match	Invalid mass	No results	Full match	-0.21	135.032	135.032	136.039	4.472	2.48453e+06			54.7		PreferredDDA	2	[M+H]+1	2.48453e+06
C12-Carnitine	C19 H37 N O4	Full match	No results	No results	Full match	-0.61	343.272	343.272	344.279	7.721	4.0873e+07					PreferredDDA	2	[M+H]+1	4.0873e+07
C14-Carnitine	C21 H41 N O4	Full match	No results	No results	Full match	-0.45	371.304	371.303	372.311	7.281	1.53074e+08					PreferredDDA	2	[M+H]+1	1.53074e+08
C18-Carnitine	C25 H49 N O4	Full match	No results	No results	Full match	-1.19	427.366	427.366	428.373	6.612	2.17055e+08					PreferredDDA	2	[M+H]+1	2.17055e+08
cadalene	C15 H18	No results	No results	No results	Full match	0.03	198.141	198.141	199.148	2.523	170939					PreferredDDA	2	[M+H]+1	170939
Choline Alfoscerate	C8 H20 N O6 P	Full match	No results	No results	Full match	0.03	257.103	257.103	258.11	27.517	1.81204e+10					PreferredDDA	2	[M+H]+1	1.81204e+10
Cladinose	C8 H16 O4	Full match	No results	No results	Full match	0.09	176.105	176.105	177.112	3.05	1.40407e+07					PreferredDDA	2	[M+H]+1	1.40407e+07
Clavamycin E	C11 H17 N3 O6	Full match	No results	No results	Full match	-0.08	287.112	287.112	288.119	34.063	2.46651e+07					PreferredDDA	2	[M+H]+1	2.46651e+07
coformycin	C11 H16 N4 O5	Full match	No results	No results	Full match	0.03	284.112	284.112	285.119	28.576	1.86396e+08					PreferredDDA	2	[M+H]+1	1.86396e+08
COSMENE	C10 H14	Full match	Invalid mass	Partial match	Full match	0.07	134.11	134.11	135.117	2.411	9.32461e+06			59.1		PreferredDDA	2	[M+H]+1	9.32461e+06
Curcumene	C15 H22	Full match	Invalid mass	No results	Full match	-1.43	202.172	202.172	203.179	1.89	3.26182e+07			70.7		PreferredDDA	2	[M+H]+1	3.26182e+07
CY9070000	C10 H14	Full match	Invalid mass	Partial match	Full match	-0.16	134.11	134.11	135.117	2.817	4.27109e+06			60.7		PreferredDDA	2	[M+H]+1	4.27109e+06
Cyanohydroxy butene	C5 H7 N O	Full match	No results	No results	Full match	0.89	97.0528	97.0529	98.0601	26.08	1.17848e+07					PreferredDDA	2	[M+H]+1	1.17848e+07
cyclohexenone	C6 H8 O	Full match	No results	No results	Full match	0.21	96.0575	96.0575	97.0648	2.802	4.5771e+06					PreferredDDA	2	[M+H]+1	4.5771e+06
Cycloheximide	C15 H23 N O4	No results	No results	No results	Full match	0.27	281.163	281.163	282.17	2.793	351782					PreferredDDA	2	[M+H]+1	351782
Cyclohexylamine	C6 H13 N	Full match	No results	No results	Full match	0.31	99.1048	99.1048	100.112	17.737	1.84529e+06					PreferredDDA	2	[M+H]+1	1.84529e+06
Cyprodenate	C13 H25 N O2	Full match	No results	No results	Full match	-0.36	227.189	227.188	228.196	1.934	1.824e+07					PreferredDDA	2	[M+H]+1	1.824e+07
Cystathionine ketimine	C7 H9 N O4 S	Full match	No results	No results	Full match	0.13	203.025	203.025	204.033	26.772	1.94132e+07					PreferredDDA	2	[M+H]+1	1.94132e+07
Daminozide	C6 H12 N2 O3	Full match	No results	Partial match	Full match	-0.46	160.085	160.085	161.092	30.817	3.51402e+06					PreferredDDA	2	[M+H]+1	3.51402e+06
dapdiamide A	C12 H20 N4 O5	Full match	No results	No results	Full match	0.17	300.143	300.143	301.151	27.793	5.04048e+06					PreferredDDA	2	[M+H]+1	5.04048e+06
Deanol	C4 H11 N O	Full match	No results	Full match	Full match	0.16	89.0841	89.0841	90.0914	14.24	7.32469e+07					PreferredDDA	2	[M+H]+1	7.32469e+07
Dehydrofalcarinone	C17 H20 O	No results	No results	No results	Full match	-0.28	240.151	240.151	241.159	2.999	338409					PreferredDDA	2	[M+H]+1	338409
deoxyhypusine	C10 H23 N3 O2	Full match	No results	No results	Full match	-0.53	217.179	217.179	218.186	35.884	2.00086e+07					PreferredDDA	2	[M+H]+1	2.00086e+07
Desthiobiotin	C10 H18 N2 O3	Full match	No results	Full match	Full match	-0.27	214.132	214.132	215.139	13.548	7.51768e+06					PreferredDDA	2	[M+H]+1	7.51768e+06
Diethylamine	C4 H11 N	Full match	No results	No results	Full match	0.86	73.0892	73.0892	74.0965	0.078	2.35708e+06					PreferredDDA	2	[M+H]+1	2.35708e+06
dimethylformamide	C3 H7 N O	Full match	No results	Partial match	Full match	1.4	73.0528	73.0529	74.0601	39.31	5.18869e+07					PreferredDDA	2	[M+H]+1	5.18869e+07
DK3970000	C14 H20 O2	Full match	No results	No results	Full match	-0.61	220.146	220.146	221.153	2.797	2.89146e+06					PreferredDDA	2	[M+H]+1	2.89146e+06
DL-Carnitine	C7 H15 N O3	Full match	No results	No results	Full match	-0.55	161.105	161.105	162.112	28.581	2.37091e+06					PreferredDDA	2	[M+H]+1	2.37091e+06
DL-Citrulline	C6 H13 N3 O3	Full match	No results	Full match	Full match	-0.71	175.096	175.096	176.103	22.716	4.39426e+09					PreferredDDA	2	[M+H]+1	4.39426e+09
DL-Histidine	C6 H9 N3 O2	Full match	No results	Full match	Full match	-0.5	155.069	155.069	156.077	20.902	540714					PreferredDDA	2	[M+H]+1	540714
DL-Phenylalanine	C9 H11 N O2	Full match	No results	Full match	Full match	-0.35	165.079	165.079	166.086	0.089	538057					PreferredDDA	2	[M+H]+1	538057
DL-Tryptophan	C11 H12 N2 O2	Full match	No results	Full match	Full match	-0.53	204.09	204.09	205.097	20.984	2.5903e+06					PreferredDDA	2	[M+H]+1	2.5903e+06
DOA	C22 H42 O4	Full match	No results	No results	Full match	-0.42	370.308	370.308	371.315	1.782	1.44045e+07					PreferredDDA	2	[M+H]+1	1.44045e+07
D-PANTOTHENIC ACID	C9 H17 N O5	Full match	No results	Full match	Full match	-0.2	219.111	219.111	220.118	4.205	2.01036e+08					PreferredDDA	2	[M+H]+1	2.01036e+08
DROMOSTANOLONE TETRAHYDROPYRANYL ETHER	C25 H40 O3	Full match	No results	No results	Full match	-0.39	388.298	388.298	389.305	16.65	5.35838e+07					PreferredDDA	2	[M+H]+1	5.35838e+07
Elaeokanine C	C12 H21 N O2	Full match	No results	No results	Full match	-0.44	211.157	211.157	212.164	2.823	9.07404e+06					PreferredDDA	2	[M+H]+1	9.07404e+06
Estrane	C18 H30	Full match	Invalid mass	No results	Full match	-0.9	246.235	246.235	247.242	16.847	3.64941e+06			51.2		PreferredDDA	2	[M+H]+1	3.64941e+06
Ethyl acetate	C4 H8 O2	Full match	No results	Partial match	Full match	1.06	88.0524	88.0525	89.0598	3.068	2.27384e+07					PreferredDDA	2	[M+H]+1	2.27384e+07
ethyl benzyl acetoacetate	C13 H16 O3	Full match	No results	No results	Full match	-0.71	220.11	220.11	221.117	1.849	1.37159e+06					PreferredDDA	2	[M+H]+1	1.37159e+06
Ethyl p-tolyloxyacetate	C11 H14 O3	No results	Invalid mass	No results	Full match	-0.12	194.094	194.094	195.102	2.822	3.40645e+06			82.1		PreferredDDA	2	[M+H]+1	3.40645e+06
fructosylglycine	C8 H15 N O7	Full match	No results	No results	Full match	-1.01	237.085	237.085	238.092	29.35	1.12949e+08					PreferredDDA	2	[M+H]+1	1.12949e+08
Furan	C4 H4 O	Full match	No results	No results	Full match	1.03	68.0262	68.0263	69.0336	23.222	2.88233e+07					PreferredDDA	2	[M+H]+1	2.88233e+07
galegine	C6 H13 N3	Full match	No results	No results	Full match	0.01	127.111	127.111	128.118	50.586	2.80144e+06					PreferredDDA	2	[M+H]+1	2.80144e+06
gamma-Glu-Abu	C9 H16 N2 O5	Full match	No results	Partial match	Full match	-0.5	232.106	232.106	233.113	27.652	2.27218e+07					PreferredDDA	2	[M+H]+1	2.27218e+07
gamma-Glutamyl-S-methylcysteine	C9 H16 N2 O5 S	Full match	No results	No results	Full match	-0.13	264.078	264.078	265.085	29.303	2.40908e+07					PreferredDDA	2	[M+H]+1	2.40908e+07
g-Butyrobetaine	C7 H15 N O2	Full match	No results	No results	Full match	-0.22	145.11	145.11	146.118	17.762	9.14571e+06					PreferredDDA	2	[M+H]+1	9.14571e+06
Gentioflavine	C10 H11 N O3	Full match	No results	No results	Full match	-0.44	193.074	193.074	194.081	24.237	2.99558e+06					PreferredDDA	2	[M+H]+1	2.99558e+06
Ginkgotoxin	C9 H13 N O3	Full match	No results	No results	Full match	-0.68	183.09	183.089	184.097	4.788	5.36483e+07					PreferredDDA	2	[M+H]+1	5.36483e+07
gln-asn	C9 H16 N4 O5	Full match	No results	No results	Full match	-0.09	260.112	260.112	261.119	31.04	2.97707e+08					PreferredDDA	2	[M+H]+1	2.97707e+08
Gln-Gln	C10 H18 N4 O5	Full match	No results	No results	Full match	0.05	274.128	274.128	275.135	24.705	3.55449e+06					PreferredDDA	2	[M+H]+1	3.55449e+06
gln-ser	C8 H15 N3 O5	Full match	No results	No results	Full match	-0.27	233.101	233.101	234.108	25.87	7.10574e+07					PreferredDDA	2	[M+H]+1	7.10574e+07
Glycerol 3-phosphate	C3 H9 O6 P	Full match	No results	Full match	Full match	-0.36	172.014	172.014	173.021	28.375	1.10108e+08					PreferredDDA	2	[M+H]+1	1.10108e+08
Glycerophosphoglycerol	C6 H15 O8 P	Full match	No results	No results	Full match	0.35	246.05	246.051	247.058	27.053	2.04274e+07					PreferredDDA	2	[M+H]+1	2.04274e+07
Glycerylphosphorylethanolamine	C5 H14 N O6 P	Full match	No results	No results	Full match	-0.33	215.056	215.056	216.063	28.447	3.07468e+08					PreferredDDA	2	[M+H]+1	3.07468e+08
Glycylglutamine	C7 H13 N3 O4	Full match	No results	No results	Full match	-0.64	203.091	203.09	204.098	24.684	871569					PreferredDDA	2	[M+H]+1	871569
Glycylglycine	C4 H8 N2 O3	Full match	No results	Partial match	Full match	-0.41	132.053	132.053	133.061	29.402	531500					PreferredDDA	2	[M+H]+1	531500
Guanosine monophosphate	C10 H14 N5 O8 P	Full match	No results	Full match	Full match	0.09	363.058	363.058	364.065	31.712	1.57224e+08					PreferredDDA	2	[M+H]+1	1.57224e+08
HBOA	C8 H7 N O3	Full match	No results	Full match	Full match	-0.12	165.043	165.043	166.05	0.083	376377					PreferredDDA	2	[M+H]+1	376377
Herboxide	C10 H16 O	Full match	Invalid mass	No results	Full match	-0.38	152.12	152.12	153.127	2.815	3.25291e+06			59.9		PreferredDDA	2	[M+H]+1	3.25291e+06
hercynine	C9 H15 N3 O2	No results	No results	No results	Full match	-0.34	197.116	197.116	198.124	27.625	9.05591e+06					PreferredDDA	2	[M+H]+1	9.05591e+06
Hexyl cinnamaldehyde	C15 H20 O	Full match	No results	No results	Full match	-0.28	216.151	216.151	217.159	2.802	728984					PreferredDDA	2	[M+H]+1	728984
Hexylamine	C6 H15 N	Full match	No results	No results	Full match	-0.02	101.12	101.12	102.128	7.027	2.41889e+07					PreferredDDA	2	[M+H]+1	2.41889e+07
Hexylbenzene	C12 H18	Full match	No results	No results	Full match	-0.44	162.141	162.141	163.148	1.909	1.20666e+07					PreferredDDA	2	[M+H]+1	1.20666e+07
his-gln	C11 H17 N5 O4	Full match	No results	No results	Full match	0.27	283.128	283.128	284.135	30.103	4.68974e+07					PreferredDDA	2	[M+H]+1	4.68974e+07
His-Leu	C12 H20 N4 O3	Full match	No results	No results	Full match	-0.07	268.154	268.154	269.161	23.636	3.09014e+06					PreferredDDA	2	[M+H]+1	3.09014e+06
His-pro	C11 H16 N4 O3	Full match	No results	No results	Full match	-0.49	252.122	252.122	253.129	29.842	3.78638e+06					PreferredDDA	2	[M+H]+1	3.78638e+06
Histidylglycine	C8 H12 N4 O3	Full match	No results	No results	Full match	-0.7	212.091	212.091	213.098	28.935	1.85355e+07					PreferredDDA	2	[M+H]+1	1.85355e+07
HMBA	C10 H20 N2 O2	Full match	No results	No results	Full match	-0.43	200.152	200.152	201.16	33.001	6.70714e+06					PreferredDDA	2	[M+H]+1	6.70714e+06
Homoanserine	C11 H18 N4 O3	Full match	No results	No results	Full match	0.02	254.138	254.138	255.145	20.835	3.77778e+07					PreferredDDA	2	[M+H]+1	3.77778e+07
Hydrogen [1-hydroxy-2-(trimethylammonio)ethyl]phosphonate	C5 H14 N O4 P	Full match	No results	No results	Full match	-0.51	183.066	183.066	184.073	2.124	4.12837e+07					PreferredDDA	2	[M+H]+1	4.12837e+07
Hydroxycitronellal diethyl acetal	C14 H30 O3	No results	No results	No results	Full match	0.02	246.219	246.22	247.227	1.945	886218					PreferredDDA	2	[M+H]+1	886218
IBMX	C10 H14 N4 O2	Full match	No results	No results	Full match	-0.73	222.112	222.112	223.119	32.191	4.45476e+07					PreferredDDA	2	[M+H]+1	4.45476e+07
imidazolinone	C3 H4 N2 O	Full match	No results	No results	Full match	0.49	84.0324	84.0324	85.0397	49.756	5.30242e+06					PreferredDDA	2	[M+H]+1	5.30242e+06
iminoquinoline	C9 H8 N2	Full match	No results	No results	Full match	0.28	144.069	144.069	145.076	0.104	1.13678e+06					PreferredDDA	2	[M+H]+1	1.13678e+06
IQ0525000	C2 H6 N2 O	Full match	No results	No results	Full match	0.22	74.048	74.048	75.0553	8.57	1.74136e+07					PreferredDDA	2	[M+H]+1	1.74136e+07
Isocyanocyclohexane	C7 H11 N	Full match	No results	No results	Full match	0.16	109.089	109.089	110.096	35.332	2.11678e+06					PreferredDDA	2	[M+H]+1	2.11678e+06
Isolycopsamine	C15 H25 N O5	No results	Invalid mass	No results	Full match	0.28	299.173	299.173	300.181	2.805	282583			75.9		PreferredDDA	2	[M+H]+1	282583
KYNURAMINE	C9 H12 N2 O	Full match	No results	No results	Full match	-0.5	164.095	164.095	165.102	2.014	1.36098e+06					PreferredDDA	2	[M+H]+1	1.36098e+06
L-Alanyl-3-{[(3-carbamoyl-2-oxiranyl)carbonyl]amino}-L-alanine	C10 H16 N4 O6	Full match	No results	No results	Full match	-0.43	288.107	288.107	289.114	34.92	8.21416e+07					PreferredDDA	2	[M+H]+1	8.21416e+07
L-Alanyl-L-glutamine	C8 H15 N3 O4	Full match	No results	No results	Full match	-0.59	217.106	217.106	218.113	23.448	2.37081e+08					PreferredDDA	2	[M+H]+1	2.37081e+08
L-alpha-lysophosphatidylcholine	C22 H46 N O7 P	Full match	No results	No results	Full match	-1.03	467.301	467.301	468.308	17.141	1.01709e+07					PreferredDDA	2	[M+H]+1	1.01709e+07
L-Carnosine	C9 H14 N4 O3	Full match	No results	No results	Full match	-0.16	226.107	226.107	227.114	27.929	1.48617e+07					PreferredDDA	2	[M+H]+1	1.48617e+07
L-dihydroanticapsin	C9 H15 N O4	Full match	No results	No results	Full match	-0.12	201.1	201.1	202.107	14.773	8.23518e+06					PreferredDDA	2	[M+H]+1	8.23518e+06
lentiginosine	C8 H15 N O2	Full match	No results	No results	Full match	-0.59	157.11	157.11	158.117	14.505	4.53586e+06					PreferredDDA	2	[M+H]+1	4.53586e+06
Leucamine	C5 H13 N	Full match	No results	No results	Full match	0.05	87.1048	87.1048	88.1121	29.813	391462					PreferredDDA	2	[M+H]+1	391462
Leu-Gly-Pro	C13 H23 N3 O4	No results	No results	No results	Full match	-0.27	285.169	285.169	286.176	24.213	633454					PreferredDDA	2	[M+H]+1	633454
Leu-Val	C11 H22 N2 O3	Full match	No results	No results	Full match	0.13	230.163	230.163	231.17	24.632	1.13203e+08					PreferredDDA	2	[M+H]+1	1.13203e+08
l-Histidinal	C6 H9 N3 O	Full match	No results	Full match	Full match	-0.04	139.075	139.075	140.082	0.078	1.84507e+06					PreferredDDA	2	[M+H]+1	1.84507e+06
L-homomethionine	C6 H13 N O2 S	Full match	Invalid mass	No results	Full match	-0.57	163.067	163.067	164.074	19.236	7.41441e+06			57.7		PreferredDDA	2	[M+H]+1	7.41441e+06
Linamarin	C10 H17 N O6	Full match	No results	Full match	Full match	-0.47	247.106	247.105	248.113	27.096	6.90706e+07					PreferredDDA	2	[M+H]+1	6.90706e+07
Linolenelaidic acid	C18 H30 O2	Full match	No results	Full match	Full match	-0.71	278.225	278.224	279.232	1.98	1.65604e+06					PreferredDDA	2	[M+H]+1	1.65604e+06
Linoleyl carnitine	C25 H45 N O4	Full match	No results	No results	Full match	-0.66	423.335	423.335	424.342	6.856	1.19014e+08					PreferredDDA	2	[M+H]+1	1.19014e+08
lys-leu	C12 H25 N3 O3	Full match	No results	No results	Full match	-0.35	259.19	259.19	260.197	29.882	4.18367e+07					PreferredDDA	2	[M+H]+1	4.18367e+07
lysophosphatidylethanolamine (22:6(4Z,7Z,10Z,13Z,16Z,19Z)/0:0)	C27 H44 N O7 P	Full match	No results	No results	Full match	-1.1	525.286	525.285	526.292	16.312	6.92242e+07					PreferredDDA	2	[M+H]+1	6.92242e+07
Maleamic acid	C4 H5 N O3	Full match	No results	Full match	Full match	-0.61	115.027	115.027	116.034	29.338	6.74314e+07					PreferredDDA	2	[M+H]+1	6.74314e+07
Malvalic acid	C18 H32 O2	Full match	No results	Partial match	Full match	0.08	280.24	280.24	281.248	1.977	1.47874e+06					PreferredDDA	2	[M+H]+1	1.47874e+06
Mandenol	C20 H36 O2	Full match	No results	No results	Full match	-0.39	308.272	308.271	309.279	1.971	1.39847e+06					PreferredDDA	2	[M+H]+1	1.39847e+06
Mebicar	C8 H14 N4 O2	Full match	No results	No results	Full match	-0.44	198.112	198.112	199.119	25.574	3.00886e+08					PreferredDDA	2	[M+H]+1	3.00886e+08
mebutamate	C10 H20 N2 O4	Full match	No results	No results	Full match	-0.27	232.142	232.142	233.15	31.859	3.0726e+08					PreferredDDA	2	[M+H]+1	3.0726e+08
meprobamate	C9 H18 N2 O4	Full match	No results	No results	Full match	-0.8	218.127	218.126	219.134	32.784	2.58662e+06					PreferredDDA	2	[M+H]+1	2.58662e+06
metharbital	C9 H14 N2 O3	Full match	No results	No results	Full match	-1.5	198.1	198.1	199.107	20.982	2.17363e+07					PreferredDDA	2	[M+H]+1	2.17363e+07
Methyl 2-[(10Z)-10-heptadecen-1-yl]-6-hydroxybenzoate	C25 H40 O3	Full match	No results	No results	Full match	-0.39	388.298	388.298	389.305	15.515	2.85893e+07					PreferredDDA	2	[M+H]+1	2.85893e+07
Methyldopa	C10 H13 N O4	Full match	No results	No results	Full match	-0.35	211.084	211.084	212.092	24.26	1.757e+06					PreferredDDA	2	[M+H]+1	1.757e+06
methylguanidine	C2 H7 N3	Full match	No results	No results	Full match	0.94	73.064	73.0641	74.0713	0.078	1.066e+06					PreferredDDA	2	[M+H]+1	1.066e+06
Methylhistamine	C6 H11 N3	Full match	No results	No results	Full match	-0.52	125.095	125.095	126.103	37.245	3.25544e+07					PreferredDDA	2	[M+H]+1	3.25544e+07
methyprylon	C10 H17 N O2	No results	No results	No results	Full match	-0.22	183.126	183.126	184.133	19.565	177140					PreferredDDA	2	[M+H]+1	177140
MFCD00025555	C9 H18 N2 O3	Full match	No results	No results	Full match	-0.36	202.132	202.132	203.139	23.667	9.2202e+06					PreferredDDA	2	[M+H]+1	9.2202e+06
MFCD00036904	C24 H50 N O7 P	Full match	No results	No results	Full match	-1.63	495.332	495.332	496.339	16.918	1.21704e+09					PreferredDDA	2	[M+H]+1	1.21704e+09
MFCD00037215	C8 H14 N2 O5	Full match	No results	No results	Full match	-0.13	218.09	218.09	219.098	28.602	1.05894e+07					PreferredDDA	2	[M+H]+1	1.05894e+07
MFCD00041932	C6 H13 N O	Full match	No results	No results	Full match	-0.76	115.1	115.1	116.107	14.937	3.73984e+06					PreferredDDA	2	[M+H]+1	3.73984e+06
MFCD00133175	C17 H32 O2	Full match	No results	No results	Full match	-0.37	268.24	268.24	269.247	2.02	2.00084e+06					PreferredDDA	2	[M+H]+1	2.00084e+06
MFCD00135810	C11 H17 N O8	Full match	No results	No results	Full match	-0.11	291.095	291.095	292.103	30.835	3.37061e+07					PreferredDDA	2	[M+H]+1	3.37061e+07
MFCD00153469	C12 H23 N O3	No results	Invalid mass	No results	Full match	-0.16	229.168	229.168	230.175	2.372	128089			62.7		PreferredDDA	2	[M+H]+1	128089
MFCD09953737	C10 H17 N O5	Full match	No results	No results	Full match	-0.79	231.111	231.11	232.118	16.295	8.26416e+06					PreferredDDA	2	[M+H]+1	8.26416e+06
MFCD10024834	C6 H14 N2 O	Full match	No results	No results	Full match	-0.24	130.111	130.111	131.118	18.517	4.89063e+06					PreferredDDA	2	[M+H]+1	4.89063e+06
MFCD22416941	C25 H47 N O4	Full match	No results	No results	Full match	-0.35	425.351	425.35	426.358	2.042	7.34939e+06					PreferredDDA	2	[M+H]+1	7.34939e+06
MFCD27952927	C12 H21 N O4	Full match	No results	No results	Full match	-0.53	243.147	243.147	244.154	2.786	366100					PreferredDDA	2	[M+H]+1	366100
Miglitol	C8 H17 N O5	Full match	No results	No results	Full match	-1.32	207.111	207.11	208.118	22.413	355207					PreferredDDA	2	[M+H]+1	355207
ML-236C	C18 H26 O3	No results	No results	No results	Full match	0.29	290.188	290.188	291.196	2.805	2.35544e+06					PreferredDDA	2	[M+H]+1	2.35544e+06
muramic acid	C9 H17 N O7	Full match	No results	No results	Full match	0.16	251.101	251.101	252.108	28.192	6.07108e+07					PreferredDDA	2	[M+H]+1	6.07108e+07
Myristamide	C14 H29 N O	Full match	No results	No results	Full match	0.01	227.225	227.225	228.232	5.488	1.19402e+08					PreferredDDA	2	[M+H]+1	1.19402e+08
Myristoleic acid	C14 H26 O2	Full match	No results	No results	Full match	-0.52	226.193	226.193	227.2	2.543	5.17183e+06					PreferredDDA	2	[M+H]+1	5.17183e+06
N-(2-Cyanoethyl)-L-glutamine	C8 H13 N3 O3	Full match	No results	No results	Full match	-0.01	199.096	199.096	200.103	23.443	4.44999e+06					PreferredDDA	2	[M+H]+1	4.44999e+06
N-(3-Carboxypropanoyl)-5-hydroxynorvaline	C9 H15 N O6	Full match	No results	No results	Full match	-0.2	233.09	233.09	234.097	3.274	3.83004e+06					PreferredDDA	2	[M+H]+1	3.83004e+06
N(6)-Methyladenosine	C11 H15 N5 O4	Full match	No results	No results	Full match	-4.74	281.112	281.111	282.118	28.24	4.92616e+06					PreferredDDA	2	[M+H]+1	4.92616e+06
N-(tert-Butoxycarbonyl)-L-leucine	C11 H21 N O4	Full match	No results	No results	Full match	-0.3	231.147	231.147	232.154	14.416	8.7846e+08					PreferredDDA	2	[M+H]+1	8.7846e+08
N,4-Dinitroso-N-methylaniline	C7 H7 N3 O2	Full match	No results	No results	Full match	0.05	165.054	165.054	166.061	0.098	916086					PreferredDDA	2	[M+H]+1	916086
N,N-Dimethylsphingosine	C20 H41 N O2	Full match	No results	No results	Full match	-0.63	327.314	327.314	328.321	1.964	3.46449e+07					PreferredDDA	2	[M+H]+1	3.46449e+07
N-[(1S)-1-Carboxy-2-methylpropyl]-D-glutamic acid	C10 H17 N O6	Full match	No results	Partial match	Full match	-0.1	247.106	247.106	248.113	27.785	3.77268e+07					PreferredDDA	2	[M+H]+1	3.77268e+07
N-[(3E)-2-Hydroxy-3-octenoyl]glycine	C10 H17 N O4	No results	No results	No results	Full match	-0.08	215.116	215.116	216.123	2.828	2.45911e+06					PreferredDDA	2	[M+H]+1	2.45911e+06
N~2~-Acetyl-L-ornithine	C7 H14 N2 O3	Full match	No results	Full match	Full match	-0.39	174.1	174.1	175.108	26.018	1.62121e+07					PreferredDDA	2	[M+H]+1	1.62121e+07
N~5~-(5-Hydroxy-4,6-dimethyl-2-pyrimidinyl)ornithine	C11 H18 N4 O3	Full match	No results	No results	Full match	-0.46	254.138	254.138	255.145	23.822	6.47921e+06					PreferredDDA	2	[M+H]+1	6.47921e+06
N~6~,N~6~-Dimethyllysine	C8 H18 N2 O2	Full match	No results	No results	Full match	-0.62	174.137	174.137	175.144	29.938	6.13691e+06					PreferredDDA	2	[M+H]+1	6.13691e+06
N~6~-Acetyl-5-hydroxylysine	C8 H16 N2 O4	Full match	No results	No results	Full match	-0.73	204.111	204.111	205.118	33.742	3.52473e+06					PreferredDDA	2	[M+H]+1	3.52473e+06
N2-Dimethylguanosine	C12 H17 N5 O5	Full match	No results	No results	Full match	-0.28	311.123	311.123	312.13	5.392	5.25772e+06					PreferredDDA	2	[M+H]+1	5.25772e+06
N6-Acetyllysine	C8 H16 N2 O3	Full match	No results	Full match	Full match	-0.58	188.116	188.116	189.123	24.257	9.60256e+06					PreferredDDA	2	[M+H]+1	9.60256e+06
N6-Dimethyladenosine	C12 H17 N5 O4	Full match	No results	No results	Full match	0.15	295.128	295.128	296.135	19.426	1.19193e+07					PreferredDDA	2	[M+H]+1	1.19193e+07
N6-METHYLLYSINE	C7 H16 N2 O2	Full match	No results	No results	Full match	-0.7	160.121	160.121	161.128	31.154	8.56344e+07					PreferredDDA	2	[M+H]+1	8.56344e+07
N-Acetylglucosaminitol	C8 H17 N O6	Full match	No results	No results	Full match	-0.32	223.106	223.106	224.113	25.707	2.61202e+07					PreferredDDA	2	[M+H]+1	2.61202e+07
N-acetyl-L-2-aminoadipic acid	C8 H13 N O5	Full match	Invalid mass	No results	Full match	-0.05	203.079	203.079	204.087	34.189	2.01585e+07			88.7		PreferredDDA	2	[M+H]+1	2.01585e+07
N-Acetyl-L-aspartic acid	C6 H9 N O5	Full match	No results	No results	Full match	-0.38	175.048	175.048	176.055	23.188	1.84455e+07					PreferredDDA	2	[M+H]+1	1.84455e+07
N-Acetylneuraminic acid	C11 H19 N O9	Full match	No results	Full match	Full match	-0.02	309.106	309.106	310.113	30.319	1.39836e+07					PreferredDDA	2	[M+H]+1	1.39836e+07
n-Amylbenzene	C11 H16	Full match	No results	No results	Full match	-0.52	148.125	148.125	149.132	2.794	6.04469e+06					PreferredDDA	2	[M+H]+1	6.04469e+06
Nigakilactone N	C21 H30 O7	Full match	No results	No results	Full match	-0.87	394.199	394.199	395.206	0.635	4.7265e+06					PreferredDDA	2	[M+H]+1	4.7265e+06
N-Methylglutamate	C6 H11 N O4	Full match	No results	Full match	Full match	3.88	161.069	161.069	162.077	23.019	2.26046e+07					PreferredDDA	2	[M+H]+1	2.26046e+07
Nopaline	C11 H20 N4 O6	Full match	No results	No results	Full match	0.53	304.138	304.138	305.146	34.132	1.01741e+07					PreferredDDA	2	[M+H]+1	1.01741e+07
norcotinine	C9 H10 N2 O	No results	No results	No results	Full match	-1.01	162.079	162.079	163.086	26.633	2.48828e+06					PreferredDDA	2	[M+H]+1	2.48828e+06
N-Pentacosanoylglycine	C27 H53 N O3	Full match	No results	No results	Full match	-0.42	439.403	439.402	440.41	4.161	1.22601e+07					PreferredDDA	2	[M+H]+1	1.22601e+07
n-propylbenzene	C9 H12	Full match	No results	No results	Full match	-0.41	120.094	120.094	121.101	1.964	2.40686e+07					PreferredDDA	2	[M+H]+1	2.40686e+07
NPYR	C4 H8 N2 O	Full match	No results	No results	Full match	0.06	100.064	100.064	101.071	27.168	2.3805e+07					PreferredDDA	2	[M+H]+1	2.3805e+07
N-Stearoyltyrosine	C27 H45 N O4	Full match	No results	No results	Full match	-0.82	447.335	447.334	448.342	6.645	1.25469e+08					PreferredDDA	2	[M+H]+1	1.25469e+08
N-Succinyl-L-diaminopimelic acid	C11 H18 N2 O7	Full match	No results	Full match	Full match	-0.72	290.111	290.111	291.118	29.461	9.08012e+06					PreferredDDA	2	[M+H]+1	9.08012e+06
Nudifloramide	C7 H8 N2 O2	Full match	Invalid mass	No results	Full match	-0.48	152.059	152.059	153.066	4.471	2.43068e+07			52.8		PreferredDDA	2	[M+H]+1	2.43068e+07
N-Undecanoylglycine	C13 H25 N O3	Full match	No results	No results	Full match	-0.19	243.183	243.183	244.191	2.822	6.59344e+06					PreferredDDA	2	[M+H]+1	6.59344e+06
nylon cyclic dimer	C12 H22 N2 O2	Full match	No results	No results	Full match	-0.49	226.168	226.168	227.175	3.831	4.41707e+07					PreferredDDA	2	[M+H]+1	4.41707e+07
octadecenedioic acid	C18 H32 O4	No results	Invalid mass	Partial match	Full match	0.19	312.23	312.23	313.237	1.993	1.43761e+06			75.8		PreferredDDA	2	[M+H]+1	1.43761e+06
O-heptadecanoylcarnitine	C24 H47 N O4	Full match	No results	No results	Full match	-0.81	413.351	413.35	414.357	6.741	7.69243e+06					PreferredDDA	2	[M+H]+1	7.69243e+06
O-pentadecanoylcarnitine	C22 H43 N O4	Full match	No results	No results	Full match	-0.26	385.319	385.319	386.326	7.069	5.29206e+06					PreferredDDA	2	[M+H]+1	5.29206e+06
oxazolidinone	C3 H5 N O2	Full match	No results	Partial match	Full match	0.28	87.032	87.032	88.0393	28.727	7.66001e+06					PreferredDDA	2	[M+H]+1	7.66001e+06
Oxibendazole	C12 H15 N3 O3	Full match	No results	No results	Full match	-0.72	249.111	249.111	250.118	1.829	1.22888e+08					PreferredDDA	2	[M+H]+1	1.22888e+08
Palmitoyl Serinol	C19 H39 N O3	Full match	No results	No results	Full match	-0.02	329.293	329.293	330.3	2.36	6.06392e+06					PreferredDDA	2	[M+H]+1	6.06392e+06
Paracetamol	C8 H9 N O2	Full match	No results	Partial match	Full match	-0.22	151.063	151.063	152.071	0.079	883826					PreferredDDA	2	[M+H]+1	883826
pentetrazol	C6 H10 N4	Full match	No results	No results	Full match	-0.29	138.091	138.091	139.098	24.894	870954					PreferredDDA	2	[M+H]+1	870954
pentobarbital	C11 H18 N2 O3	Full match	No results	No results	Full match	-0.59	226.132	226.132	227.139	23.886	6.04275e+06					PreferredDDA	2	[M+H]+1	6.04275e+06
Pentoxyverine	C20 H31 N O3	Full match	No results	No results	Full match	-0.55	333.23	333.23	334.237	5.291	1.26445e+07					PreferredDDA	2	[M+H]+1	1.26445e+07
phenformin	C10 H15 N5	Full match	No results	No results	Full match	-0.71	205.133	205.133	206.14	18.878	1.43327e+07					PreferredDDA	2	[M+H]+1	1.43327e+07
Phosphocreatine	C4 H10 N3 O5 P	Full match	No results	No results	Full match	-1.05	211.036	211.036	212.043	32.052	5.64254e+07					PreferredDDA	2	[M+H]+1	5.64254e+07
phosphonoacetaldehyde	C2 H5 O4 P	Full match	No results	No results	Full match	-0.1	123.993	123.993	125	30.402	4.8637e+07					PreferredDDA	2	[M+H]+1	4.8637e+07
Phosphoric acid	H3 O4 P	No results	No results	Full match	Full match	0.13	97.9769	97.9769	98.9842	28.389	9.33362e+07					PreferredDDA	2	[M+H]+1	9.33362e+07
p-HYDROXYCINNAMALDEHYDE	C9 H8 O2	Full match	No results	Partial match	Full match	-0.09	148.052	148.052	149.06	2.384	9.7325e+06					PreferredDDA	2	[M+H]+1	9.7325e+06
Picolinic acid	C6 H5 N O2	Full match	No results	Full match	Full match	0.26	123.032	123.032	124.039	0.095	1.59439e+07					PreferredDDA	2	[M+H]+1	1.59439e+07
Piracetam	C6 H10 N2 O2	Full match	No results	No results	Full match	0.06	142.074	142.074	143.082	24.072	2.37643e+07					PreferredDDA	2	[M+H]+1	2.37643e+07
Platelet-activating factor	C26 H54 N O7 P	Full match	No results	No results	Full match	-1.11	523.364	523.363	524.37	16.278	1.74832e+08					PreferredDDA	2	[M+H]+1	1.74832e+08
Pregnanolone	C21 H34 O2	No results	No results	No results	Full match	-0.32	318.256	318.256	319.263	2.779	281118					PreferredDDA	2	[M+H]+1	281118
Pro-Pro	C10 H16 N2 O3	Full match	No results	No results	Full match	-0.8	212.116	212.116	213.123	24.294	7.09428e+06					PreferredDDA	2	[M+H]+1	7.09428e+06
Protoanemonin	C5 H4 O2	Full match	No results	No results	Full match	0.38	96.0211	96.0212	97.0284	40.298	2.07516e+07					PreferredDDA	2	[M+H]+1	2.07516e+07
Proxyphylline	C10 H14 N4 O3	Full match	No results	No results	Full match	-0.41	238.107	238.106	239.114	29.135	3.4423e+07					PreferredDDA	2	[M+H]+1	3.4423e+07
Pseudouridine 5'-phosphate	C9 H13 N2 O9 P	Full match	No results	Partial match	Full match	-0.07	324.036	324.036	325.043	29.122	2.97937e+07					PreferredDDA	2	[M+H]+1	2.97937e+07
Pulegenone	C9 H14 O	Full match	No results	Partial match	Full match	-0.67	138.104	138.104	139.112	1.982	1.75729e+06					PreferredDDA	2	[M+H]+1	1.75729e+06
Pyridoxal	C8 H9 N O3	Full match	No results	Full match	Full match	0.01	167.058	167.058	168.066	34.186	5.04603e+06					PreferredDDA	2	[M+H]+1	5.04603e+06
pyrrolo[1,2-a]pyrazine	C7 H6 N2	Full match	No results	No results	Full match	0.04	118.053	118.053	119.06	3.314	9.91728e+06					PreferredDDA	2	[M+H]+1	9.91728e+06
saccharopine	C11 H20 N2 O6	Full match	No results	Full match	Full match	-0.36	276.132	276.132	277.139	24.304	1.07648e+07					PreferredDDA	2	[M+H]+1	1.07648e+07
Safingol	C18 H39 N O2	Full match	No results	Full match	Full match	-0.5	301.298	301.298	302.305	12.671	1.32759e+06					PreferredDDA	2	[M+H]+1	1.32759e+06
Secnidazole	C7 H11 N3 O3	Full match	No results	No results	Full match	-0.61	185.08	185.08	186.087	23.207	1.59888e+07					PreferredDDA	2	[M+H]+1	1.59888e+07
Serotonin O-Sulfate	C10 H12 N2 O4 S	Full match	No results	No results	Full match	-0.61	256.052	256.052	257.059	24.316	3.45468e+07					PreferredDDA	2	[M+H]+1	3.45468e+07
SK&F 91581	C8 H14 N4 S	Full match	No results	No results	Full match	-0.6	198.094	198.094	199.101	19.711	7.19191e+06					PreferredDDA	2	[M+H]+1	7.19191e+06
S-OXY CYSTEINE	C3 H7 N O3 S	Full match	No results	No results	Full match	-0.66	137.015	137.015	138.022	25.908	6.15124e+06					PreferredDDA	2	[M+H]+1	6.15124e+06
spinacine	C7 H9 N3 O2	Full match	No results	No results	Full match	-0.1	167.069	167.069	168.077	28.994	1.54437e+08					PreferredDDA	2	[M+H]+1	1.54437e+08
Stachydrine	C7 H13 N O2	Full match	No results	No results	Full match	-0.69	143.095	143.095	144.102	23.847	8.32545e+06					PreferredDDA	2	[M+H]+1	8.32545e+06
streptidine	C8 H18 N6 O4	Full match	No results	No results	Full match	-0.19	262.139	262.139	263.146	25.072	4.14112e+08					PreferredDDA	2	[M+H]+1	4.14112e+08
Styrene	C8 H8	Full match	No results	No results	Full match	-0.87	104.063	104.063	105.07	1.891	2.66385e+07					PreferredDDA	2	[M+H]+1	2.66385e+07
Succinyladenosine	C14 H17 N5 O8	Full match	No results	No results	Full match	0.32	383.108	383.108	384.115	23.958	7.86969e+06					PreferredDDA	2	[M+H]+1	7.86969e+06
syn-labda-8(17),12E,14-triene	C20 H32	Full match	Invalid mass	Partial match	Full match	-1.07	272.25	272.25	273.257	1.888	1.0713e+07			56.2		PreferredDDA	2	[M+H]+1	1.0713e+07
Tebutam	C15 H23 N O	No results	No results	No results	Full match	-0.98	233.178	233.178	234.185	2.565	105875					PreferredDDA	2	[M+H]+1	105875
terguride	C20 H28 N4 O	No results	Invalid mass	No results	Full match	-4.5	340.226	340.225	341.232	2.812	199767			83.8		PreferredDDA	2	[M+H]+1	199767
Terodiline	C20 H27 N	No results	No results	No results	Full match	-1.33	281.214	281.214	282.221	1.879	927198					PreferredDDA	2	[M+H]+1	927198
Tetradecanedioic acid	C14 H26 O4	Full match	No results	No results	Full match	-0.5	258.183	258.183	259.19	1.772	2.18132e+06					PreferredDDA	2	[M+H]+1	2.18132e+06
Tetrahydro-5-oxo-2-furanacetic acid	C6 H8 O4	Full match	No results	Partial match	Full match	-0.88	144.042	144.042	145.049	20.111	4.3971e+07					PreferredDDA	2	[M+H]+1	4.3971e+07
Tetralin	C10 H12	Full match	No results	No results	Full match	-0.43	132.094	132.094	133.101	2.81	5.76973e+06					PreferredDDA	2	[M+H]+1	5.76973e+06
Thalictroidine	C14 H19 N O2	No results	No results	No results	Full match	-0.22	233.142	233.142	234.149	2.632	1.39763e+06					PreferredDDA	2	[M+H]+1	1.39763e+06
thr-pro	C9 H16 N2 O4	Full match	No results	Partial match	Full match	-0.69	216.111	216.111	217.118	20.943	3.40309e+06					PreferredDDA	2	[M+H]+1	3.40309e+06
Timonacic	C4 H7 N O2 S	Full match	No results	No results	Full match	-0.02	133.02	133.02	134.027	33.867	1.97037e+06					PreferredDDA	2	[M+H]+1	1.97037e+06
tranexamic acid	C8 H15 N O2	Full match	No results	No results	Full match	-0.5	157.11	157.11	158.117	2.622	2.95207e+06					PreferredDDA	2	[M+H]+1	2.95207e+06
Traumatin	C12 H20 O3	Full match	No results	Full match	Full match	-0.61	212.141	212.141	213.148	2.779	3.2298e+06					PreferredDDA	2	[M+H]+1	3.2298e+06
Trenbolone Acetate	C20 H24 O3	No results	Invalid mass	No results	Full match	0.26	312.173	312.173	313.18	2.779	203079			63.9		PreferredDDA	2	[M+H]+1	203079
trimethadione	C6 H9 N O3	Full match	No results	No results	Full match	-0.2	143.058	143.058	144.065	22.441	1.3387e+07					PreferredDDA	2	[M+H]+1	1.3387e+07
Tyrosol	C8 H10 O2	Full match	No results	No results	Full match	-0.72	138.068	138.068	139.075	22.384	395614					PreferredDDA	2	[M+H]+1	395614
UNII:6S7S02945H	C13 H25 N O	No results	No results	No results	Full match	0.2	211.194	211.194	212.201	2.804	187371					PreferredDDA	2	[M+H]+1	187371
UQ0850000	C12 H22 O2	Full match	No results	No results	Full match	-0.42	198.162	198.162	199.169	2.481	1.60721e+06					PreferredDDA	2	[M+H]+1	1.60721e+06
uridine 5'-diphosphate	C9 H14 N2 O12 P2	Full match	No results	Partial match	Full match	-0.41	404.002	404.002	405.009	34.919	2.63836e+07					PreferredDDA	2	[M+H]+1	2.63836e+07
Valacyclovir	C13 H20 N6 O4	Full match	No results	No match	Full match	-0.23	324.155	324.155	325.162	29.845	3.72021e+06					PreferredDDA	2	[M+H]+1	3.72021e+06
val-his	C11 H18 N4 O3	Full match	No results	No results	Full match	-0.16	254.138	254.138	255.145	30.954	4.29209e+07					PreferredDDA	2	[M+H]+1	4.29209e+07
Valylvaline	C10 H20 N2 O3	Full match	Invalid mass	No results	Full match	-0.03	216.147	216.147	217.155	20.92	2.86907e+06			66.3		PreferredDDA	2	[M+H]+1	2.86907e+06
vinylglycine	C4 H7 N O2	Full match	No results	Partial match	Full match	-0.01	101.048	101.048	102.055	25.711	2.73145e+07					PreferredDDA	2	[M+H]+1	2.73145e+07
VS1180000	C14 H26 O4	No results	No results	No results	Full match	-0.07	258.183	258.183	259.19	2.805	386713					PreferredDDA	2	[M+H]+1	386713
YV8195000	C5 H9 N	Full match	No results	Partial match	Full match	0.05	83.0735	83.0735	84.0808	31.158	4.80206e+06					PreferredDDA	2	[M+H]+1	4.80206e+06
ZV4	C5 H11 N O	Full match	No results	Partial match	Full match	0.14	101.084	101.084	102.091	14.605	2.8505e+07					PreferredDDA	2	[M+H]+1	2.8505e+07

## Sheet: M_Neg
Name	Formula	Annot Source Predicted Compositions	Annot Source mzCloud Search	Annot Source Metabolika Search	Annot Source ChemSpider Search	Annot Delta Mass in ppm	Annotation MW	Calc MW	mz	RT in min	Area Max	mzCloud Best Match	mzCloud Best Match Confidence	mzCloud Best Sim Match	mzCloud Best Tree Match	MS2	MS Depth	Reference Ion	Area
(2E)-3-(2-Hydroxyphenyl)-2-propen-1-yl hydrogen sulfate	C9 H10 O5 S	Full match	No results	No results	Full match	3.48	230.025	230.026	229.018	31.624	2.20671e+06					PreferredDDA	2	[M-H]-1	2.20671e+06
(3R,4R,6R)-N-Allyl-6-{[4-(3-hydroxyphenyl)-1H-1,2,3-triazol-1-yl]methyl}-N-methylquinuclidine-3-carboxamide	C21 H27 N5 O2	Not the top hit	Full match	No results	No results	3.36	381.216	381.218	380.21	20.111	351564	78.2	8.9		8.9	PreferredDDA	2	[M-H]-1	351564
(E)-Nifurtimox	C10 H13 N3 O5 S	No results	No results	No results	Full match	3.65	287.058	287.059	286.051	24.714	8.80297e+06					PreferredDDA	2	[M-H]-1	8.80297e+06
[8]-Paradol	C19 H30 O3	No results	No results	No results	Full match	-4.08	306.219	306.218	305.211	16.725	243835					PreferredDDA	2	[M-H]-1	243835
{4-Ethyl-6-[(3E)-2-ethyl-3-hexen-1-yl]-6-methyl-1,2-dioxan-3-yl}acetic acid	C17 H30 O4	Full match	No results	No results	Full match	-0.65	298.214	298.214	297.207	2.696	413732					PreferredDDA	2	[M-H]-1	413732
1,3-Dihydroxy-2-propanyl (9Z)-9-tetradecenoate	C17 H32 O4	Full match	No results	No results	Full match	-2.25	300.23	300.229	299.222	1.972	1.42327e+06					PreferredDDA	2	[M-H]-1	1.42327e+06
1,6-Phenazinedicarboxylic acid	C14 H8 N2 O4	No results	No results	No results	Full match	-1.91	268.048	268.048	267.041	16.078	1.10795e+09					PreferredDDA	2	[M-H]-1	1.10795e+09
11H-Cyclopenta[pqr]tetraphene	C19 H12	No results	No results	No results	Full match	-4.45	240.094	240.093	239.086	32.174	6.88353e+07					PreferredDDA	2	[M-H]-1	6.88353e+07
15-hydroxytestosterone	C19 H28 O3	Full match	No results	Partial match	Full match	-3.73	304.204	304.203	303.195	1.922	2.36118e+08					PreferredDDA	2	[M-H]-1	2.36118e+08
2-(2-furyl)-5,8-dihydro-4H,7H-pyrazolo[1,5-a]thieno[3,4-d]pyrimidin-8-one	C12 H9 N3 O2 S	No match	Full match	No results	No results	1.89	259.042	259.042	258.035	5.964	1.27041e+06	60.7	8		64.1	PreferredDDA	2	[M-H]-1	1.27041e+06
2-Hydroxy-6-oxo-6-(2-carboxyphenyl)-hexa-2,4-dienoate	C13 H10 O6	Full match	No results	No results	Full match	0.02	262.048	262.048	261.04	30.293	1.0431e+06					PreferredDDA	2	[M-H]-1	1.0431e+06
2-methyl-1,3-thiazolidine-2-carboxamide	C5 H10 N2 O S	No results	No results	No results	Full match	0.56	146.051	146.051	145.044	27.165	9.61711e+08					PreferredDDA	2	[M-H]-1	9.61711e+08
3-(1-Piperazinyl)benzisothiazole	C11 H13 N3 S	No results	No results	No results	Full match	3.22	219.083	219.084	218.076	6.65	2.99681e+06					PreferredDDA	2	[M-H]-1	2.99681e+06
3-(Sulfooxy)benzenepropanoic acid	C9 H10 O6 S	No results	No results	No results	Full match	1.53	246.02	246.02	245.013	27.066	7.53362e+07					PreferredDDA	2	[M-H]-1	7.53362e+07
3,4-dehydrothiomorpholine-3-carboxylic acid	C5 H7 N O2 S	Full match	No results	No results	Full match	-0.46	145.02	145.02	144.012	23.788	2.50778e+06					PreferredDDA	2	[M-H]-1	2.50778e+06
3-Acetyl-2,7-naphthyridine	C10 H8 N2 O	Full match	No results	No results	Full match	-0.65	172.064	172.064	171.056	21.858	575198					PreferredDDA	2	[M-H]-1	575198
4-(Methylthio)-2-oxobutyric acid	C5 H8 O3 S	Full match	No results	Full match	Full match	-2.21	148.019	148.019	147.012	23.229	4.08532e+06					PreferredDDA	2	[M-H]-1	4.08532e+06
4-methyl-5-{2-[4-(2-pyridinyl)piperazino]acetyl}-1,3,4,5-tetrahydro-2H-1,5-benzodiazepin-2-one	C21 H25 N5 O2	Not the top hit	Full match	No results	Partial match	3.45	379.201	379.202	378.195	19.937	3.19738e+06	54.9	7.7		8.9	PreferredDDA	2	[M-H]-1	3.19738e+06
4-Methylthio-4-methyl-2-pentanone	C7 H14 O S	Full match	No results	No results	Full match	-0.94	146.077	146.076	145.069	2.702	1.05932e+06					PreferredDDA	2	[M-H]-1	1.05932e+06
5-Sulfanyl-L-histidine	C6 H9 N3 O2 S	No results	No results	No results	Full match	-3.51	187.042	187.041	186.034	6.061	155997					PreferredDDA	2	[M-H]-1	155997
9-riburonosyladenine	C10 H11 N5 O5	Full match	No results	No results	Full match	2.44	281.076	281.077	280.069	31.021	1.0733e+06					PreferredDDA	2	[M-H]-1	1.0733e+06
AJ6475000	C4 H6 O4 S	Full match	No results	No results	Full match	-0.97	149.999	149.999	148.991	1.763	6.25071e+06					PreferredDDA	2	[M-H]-1	6.25071e+06
all-trans-retinal	C20 H28 O	Full match	No results	Partial match	Full match	4.7	284.214	284.215	283.208	2.35	241725					PreferredDDA	2	[M-H]-1	241725
Bropirimine	C10 H8 Br N3 O	No results	No results	No results	Full match	-1.09	264.985	264.985	263.978	21.018	9.75842e+07					PreferredDDA	2	[M-H]-1	9.75842e+07
cis-2-Carboxycyclohexyl-acetic acid	C9 H14 O4	Full match	No results	No results	Full match	-1.76	186.089	186.089	185.082	23.717	835255					PreferredDDA	2	[M-H]-1	835255
eugenol sulfate	C10 H12 O5 S	No results	No results	No results	Full match	-3.64	244.041	244.04	243.032	9.524	6.97193e+08					PreferredDDA	2	[M-H]-1	6.97193e+08
GLIMEPIRIDE, CIS-	C24 H34 N4 O5 S	Full match	No results	No results	Full match	-2.93	490.225	490.224	489.216	1.48	821964					PreferredDDA	2	[M-H]-1	821964
Glyphosate	C3 H8 N O5 P	Full match	No results	Partial match	Full match	1.61	169.014	169.014	168.007	27.661	654241					PreferredDDA	2	[M-H]-1	654241
hexahomomethionine	C11 H23 N O2 S	No results	No results	No results	Full match	0.94	233.145	233.145	232.138	36.455	110059					PreferredDDA	2	[M-H]-1	110059
Î³-Glutamyl phosphate	C5 H10 N O7 P	Full match	No results	Full match	Not the top hit	-3.51	227.019	227.019	226.011	26.62	9.56591e+06					PreferredDDA	2	[M-H]-1	9.56591e+06
Indole-3-acetic acid	C10 H9 N O2	Full match	No results	Full match	Full match	-1.87	175.063	175.063	174.056	26.471	1.04521e+06					PreferredDDA	2	[M-H]-1	1.04521e+06
Menadiol	C11 H10 O2	No results	No results	No results	Full match	1.77	174.068	174.068	173.061	20.821	313962					PreferredDDA	2	[M-H]-1	313962
Methamidophos	C2 H8 N O2 P S	No results	No results	No results	Full match	3.72	141.001	141.002	139.995	30.145	6.4486e+07					PreferredDDA	2	[M-H]-1	6.4486e+07
MFCD00058970	C6 H7 O4 P	Full match	No results	Full match	Full match	3.75	174.008	174.009	173.002	19.336	500642					PreferredDDA	2	[M-H]-1	500642
MFCD02824126	C6 H4 S2	No results	No results	No results	Full match	-2.14	139.975	139.975	138.968	27.39	1.03697e+07					PreferredDDA	2	[M-H]-1	1.03697e+07
N1-morpholinocarbonyl-4-methylbenzene-1-sulfonamide	C12 H16 N2 O4 S	Not the top hit	Full match	No results	Partial match	-1.06	284.083	284.083	283.075	1.487	834373	98.4	9.9		10	PreferredDDA	2	[M-H]-1	834373
Preladenant	C25 H29 N9 O3	Full match	No results	No results	Full match	-2.13	503.239	503.238	502.231	16.716	1.58872e+06					PreferredDDA	2	[M-H]-1	1.58872e+06
Pyochelin	C14 H16 N2 O3 S2	No results	No results	No results	Full match	-2.01	324.06	324.06	323.052	29.783	122294					PreferredDDA	2	[M-H]-1	122294
SL4506000	C11 H15 N O3 S	No results	No results	No results	Full match	-3.02	241.077	241.077	240.069	24.713	3.4239e+06					PreferredDDA	2	[M-H]-1	3.4239e+06
S-Methyl-L-Cysteine-S-oxide	C4 H9 N O3 S	Full match	No results	No results	Full match	3.26	151.03	151.031	150.024	0.087	221288					PreferredDDA	2	[M-H]-1	221288
Sulfurous acid	H2 O3 S	No results	No results	Full match	Full match	-3.55	81.9725	81.9722	80.9649	17.599	1.83722e+07					PreferredDDA	2	[M-H]-1	1.83722e+07
thymol sulfate	C10 H14 O4 S	Full match	No results	No results	Full match	3.57	230.061	230.062	229.055	26.926	1.35013e+06					PreferredDDA	2	[M-H]-1	1.35013e+06

## Sheet: Proteomics
Peptide	Modified Peptide	Extended Peptide	Prev AA	Next AA	Peptide Length	Charge	Retention	Observed Mass	M+H+	Theorectic M+H+	IMS	ppm	Calibrated Observed Mass	Observed M/Z	Calibrated Observed M/Z	Calculated Peptide Mass	Calculated M/Z	Delta Mass	Expectation	Hyperscore	Nextscore	Probability	Number of Enzymatic Termini	Number of Missed Cleavages	Protein Start	Protein End	Intensity	Assigned Modifications	Observed Modifications	Purity	Is Unique	Protein	Protein ID	Entry Name	Gene	Protein Description	Mapped Genes	Mapped Proteins
FSWGGR		GRGISISR.FSWGGR.DSRSGSPM	R	D	6	2	2789.26	708.335	709.342	709.342	709.343	-2.25561	708.335	355.175	355.175	708.334	355.175	0.0001	0.04403	13.555	0	0.9962	2	0	138	143	0			0	FALSE	tr|Q542T4|Q542T4_MOUSE	Q542T4	Q542T4_MOUSE	Mbp	Myelin basic protein		tr|A0A498WGS3|A0A498WGS3_MOUSE, tr|Q3UGF3|Q3UGF3_MOUSE
QLATKAAR		TGGKAPRK.QLATKAAR.KSAPATGG	K	K	8	2	1651.19	857.51	858.517	858.515	858.515	0	857.508	429.762	429.761	857.508	429.761	-0.0001	0.08636	18.221	14.559	0.9843	2	1	20	27	0			0	FALSE	sp|P68433|H31_MOUSE	P68433	H31_MOUSE	H3c1	Histone H3.1	H3-3a, H3c14, H3c2, H3f3a, Hist1h3e, Hist1h3i, Hist2h3b	sp|P84228|H32_MOUSE, sp|P84244|H33_MOUSE, tr|A0A1W2P768|A0A1W2P768_MOUSE, tr|A0A8X6EH29|A0A8X6EH29_MOUSE, tr|A1L0U3|A1L0U3_MOUSE, tr|A1L0V4|A1L0V4_MOUSE, tr|B9EI85|B9EI85_MOUSE, tr|E0CYN1|E0CYN1_MOUSE, tr|E0CYR7|E0CYR7_MOUSE, tr|E0CZ27|E0CZ27_MOUSE, tr|F8WI35|F8WI35_MOUSE
TGIVLANGK		WAGNSKAK.TGIVLANGK.EAEISVPY	K	E	9	2	2660.85	871.514	872.522	872.52	872.519	0.802274	871.512	436.764	436.764	871.513	436.764	-0.0003	0.0201	21.122	14.789	0.9989	2	0	227	235	0			0	FALSE	sp|Q9QYR6|MAP1A_MOUSE	Q9QYR6	MAP1A_MOUSE	Map1a	Microtubule-associated protein 1A		tr|A2ARP8|A2ARP8_MOUSE
FGYQFTK		EENSRIIK.FGYQFTK.QGPRTRVA	K	Q	7	2	3821.44	889.434	890.441	890.441	890.439	1.79686	889.434	445.724	445.724	889.433	445.724	0.0002	0.09457	15.475	11.924	0.9909	2	0	317	323	0			0	TRUE	sp|Q9JKK7|TMOD2_MOUSE	Q9JKK7	TMOD2_MOUSE	Tmod2	Tropomodulin-2
GTVGSILDR		DQIPKAAK.GTVGSILDR.KDETKTQA	K	K	9	2	3601.25	916.5	917.508	917.505	917.506	-1.52588	916.498	459.257	459.256	916.498	459.256	-0.0001	1.676	16.146	12.252	0.9048	2	0	182	190	0			0	FALSE	sp|P61222|ABCE1_MOUSE	P61222	ABCE1_MOUSE	Abce1	ATP-binding cassette sub-family E member 1		tr|Q3TIU8|Q3TIU8_MOUSE, tr|Q3TJM9|Q3TJM9_MOUSE, tr|Q3UHY8|Q3UHY8_MOUSE, tr|Q6NXX7|Q6NXX7_MOUSE
DGYAQILR		QIRATIER.DGYAQILR.DVGGIVIA	R	D	8	2	4481.73	934.489	935.496	935.495	935.498	-3.84823	934.488	468.252	468.251	934.487	468.251	0.0003	0.01162	15.78	11.56	0.9911	2	0	430	437	0			0	TRUE	sp|Q99KI0|ACON_MOUSE	Q99KI0	ACON_MOUSE	Aco2	Aconitate hydratase, mitochondrial
EAIDSYIK		QIQKGMVK.EAIDSYIK.ADDPSSYM	K	A	8	2	3543.58	937.475	938.482	938.483	938.483	0.106555	937.475	469.745	469.745	937.476	469.745	-0.0009	0.01781	18.642	14.629	0.9979	2	0	1123	1130	0			0	FALSE	sp|Q68FD5|CLH1_MOUSE	Q68FD5	CLH1_MOUSE	Cltc	Clathrin heavy chain 1	mKIAA0034	tr|Q3UPJ3|Q3UPJ3_MOUSE, tr|Q5SXR6|Q5SXR6_MOUSE, tr|Q80U89|Q80U89_MOUSE
LTVPSADLK		TIPEKIQK.LTVPSADLK.MRGKIGAS	K	M	9	2	3806.91	942.539	943.546	943.546	943.545	0.423933	942.538	472.277	472.276	942.539	472.277	-0.0001	0.004786	20.19	12.621	0.9995	2	0	582	590	0			0	FALSE	sp|P31650|S6A11_MOUSE	P31650	S6A11_MOUSE	Slc6a11	Sodium- and chloride-dependent GABA transporter 3		tr|Q8BKG0|Q8BKG0_MOUSE
LLLPGELAK		REVQTAVR.LLLPGELAK.HAVSEGTK	R	H	9	2	6211.61	952.597	953.604	953.603	953.604	-1.36325	952.595	477.306	477.305	952.596	477.305	-0.0004	0.0419	21.648	15.63	0.9985	2	0	101	109	0			0	FALSE	sp|Q8CGP0|H2B3B_MOUSE	Q8CGP0	H2B3B_MOUSE	H2bc26	Histone H2B type 3-B	H2bc1, H2bc12, H2bc14, H2bc18, H2bc21, H2bc23, H2bc3, H2bc4, H2bc7, H2bc9, H2bu2, Hist1h2bj, Hist1h2bp, LOC665622	sp|P10853|H2B1F_MOUSE, sp|P10854|H2B1M_MOUSE, sp|P70696|H2B1A_MOUSE, sp|Q64475|H2B1B_MOUSE, sp|Q64478|H2B1H_MOUSE, sp|Q64524|H2B2E_MOUSE, sp|Q64525|H2B2B_MOUSE, sp|Q6ZWY9|H2B1C_MOUSE, sp|Q8CGP1|H2B1K_MOUSE, sp|Q8CGP2|H2B1P_MOUSE, sp|Q9D2U9|H2B3A_MOUSE, tr|A0JLV3|A0JLV3_MOUSE, tr|A0JNS9|A0JNS9_MOUSE, tr|B2RTK3|B2RTK3_MOUSE, tr|B2RVD5|B2RVD5_MOUSE, tr|Q8CBB6|Q8CBB6_MOUSE, tr|Q921L4|Q921L4_MOUSE
AVTKYTSSK		HAVSEGTK.AVTKYTSSK.	K	-	9	3	1064.16	983.53	984.538	984.536	984.539	-3.55497	983.529	328.851	328.85	983.529	328.85	0.0006	0.001024	19.974	12.488	0.9996	2	1	118	126	0			0	FALSE	sp|Q8CGP0|H2B3B_MOUSE	Q8CGP0	H2B3B_MOUSE	H2bc26	Histone H2B type 3-B	H2bc1, H2bc14, H2bc18, H2bc3, H2bc4, H2bc7, H2bc9, H2bu2, Hist1h2bj, Hist1h2bp	sp|P10853|H2B1F_MOUSE, sp|P10854|H2B1M_MOUSE, sp|P70696|H2B1A_MOUSE, sp|Q64475|H2B1B_MOUSE, sp|Q64478|H2B1H_MOUSE, sp|Q64525|H2B2B_MOUSE, sp|Q6ZWY9|H2B1C_MOUSE, sp|Q8CGP2|H2B1P_MOUSE, sp|Q9D2U9|H2B3A_MOUSE, tr|A0JLV3|A0JLV3_MOUSE, tr|A0JNS9|A0JNS9_MOUSE, tr|B2RTK3|B2RTK3_MOUSE
ANEFLEVGK		RPENAIKR.ANEFLEVGK.KQPAIDVI	R	K	9	2	3935.94	1005.51	1006.52	1006.52	1006.52	0.397409	1005.51	503.764	503.764	1005.51	503.764	0.0001	0.01624	18.084	14.332	0.9987	2	0	15	23	0			0	FALSE	sp|P23116|EIF3A_MOUSE	P23116	EIF3A_MOUSE	Eif3a	Eukaryotic translation initiation factor 3 subunit A		tr|Q3TKF9|Q3TKF9_MOUSE, tr|Q3UEK3|Q3UEK3_MOUSE, tr|Q3UL99|Q3UL99_MOUSE, tr|Q3UM46|Q3UM46_MOUSE, tr|Q6A0B9|Q6A0B9_MOUSE
FIRNFAEK		MAK.FIRNFAEK.APSMVAAA	K	A	8	3	2761.06	1023.55	1024.56	1024.56	1024.56	-3.31851	1023.55	342.191	342.191	1023.55	342.191	0.0011	0.05496	17.363	12.439	0.9859	2	1	4	11	0			0	FALSE	sp|Q9CPQ8|ATP5L_MOUSE	Q9CPQ8	ATP5L_MOUSE	Atp5mg	ATP synthase subunit g, mitochondrial		tr|Q9CQY3|Q9CQY3_MOUSE, tr|Q9D037|Q9D037_MOUSE
FGNMGSLSVK		WHSIYITR.FGNMGSLSVK.EASAAENP	R	E	10	2	4074.67	1038.52	1039.52	1039.52	1039.52	4.04031	1038.52	520.266	520.266	1038.52	520.266	0.0002	3.95e-07	23.937	9.51	1	2	0	2216	2225	0			0	TRUE	sp|P19137|LAMA1_MOUSE	P19137	LAMA1_MOUSE	Lama1	Laminin subunit alpha-1
SHFESSTVR		TSEGIEQK.SHFESSTVR.VESTSVGS	K	V	9	3	599.023	1048.5	1049.5	1049.5	1049.5	0.85755	1048.49	350.506	350.505	1048.49	350.505	0	0.003762	16.093	11.345	0.9982	2	0	786	794	0			0	FALSE	sp|Q9WV92|E41L3_MOUSE	Q9WV92	E41L3_MOUSE	Epb41l3	Band 4.1-like protein 3		tr|A0A286YCY1|A0A286YCY1_MOUSE, tr|A0A286YD84|A0A286YD84_MOUSE, tr|A0A286YDY4|A0A286YDY4_MOUSE, tr|A0A3B2WBE1|A0A3B2WBE1_MOUSE, tr|A0A3B2WD96|A0A3B2WD96_MOUSE, tr|A0A5F8MPE1|A0A5F8MPE1_MOUSE, tr|A0A5F8MPR1|A0A5F8MPR1_MOUSE, tr|A7MCX4|A7MCX4_MOUSE, tr|A7YY80|A7YY80_MOUSE, tr|B6ZHD1|B6ZHD1_MOUSE, tr|D0VYV6|D0VYV6_MOUSE, tr|D0VYV7|D0VYV7_MOUSE, tr|Q8BT38|Q8BT38_MOUSE, tr|V6BQR3|V6BQR3_MOUSE
EYQLNDSAK		QECFNRSR.EYQLNDSAK.YYIDSIDR	R	Y	9	2	2019.29	1066.5	1067.5	1067.5	1067.5	-4.0281	1066.49	534.255	534.254	1066.49	534.254	0.0003	0.05448	15.886	10.618	0.9944	2	0	146	154	0			0	FALSE	sp|P18872|GNAO_MOUSE	P18872	GNAO_MOUSE	Gnao1	Guanine nucleotide-binding protein G(o) subunit alpha		tr|D3Z2M7|D3Z2M7_MOUSE, tr|F7BLT7|F7BLT7_MOUSE, tr|Q543S2|Q543S2_MOUSE
SPQMVSAIVR		ASRHAIMR.SPQMVSAIVR.TMQNTNDV	R	T	10	2	4007.63	1086.59	1087.59	1087.59	1087.59	3.03422	1086.58	544.3	544.299	1086.59	544.3	-0.0009	0.0007306	22.952	15.75	0.9992	2	0	191	200	0			0	FALSE	sp|Q02248|CTNB1_MOUSE	Q02248	CTNB1_MOUSE	Ctnnb1	Catenin beta-1		tr|E9Q6A9|E9Q6A9_MOUSE, tr|F6QZ47|F6QZ47_MOUSE, tr|Q3UZT7|Q3UZT7_MOUSE
AVDEAADALLK		GAIKERRK.AVDEAADALLK.AKEEIEKM	K	A	11	2	4299.83	1114.59	1115.6	1115.59	1115.6	-1.61349	1114.59	558.302	558.3	1114.59	558.301	-0.0006	5.337e-05	28.34	14.37	0.9998	2	0	286	296	0			0	FALSE	sp|Q8CAQ8|MIC60_MOUSE	Q8CAQ8	MIC60_MOUSE	Immt	MICOS complex subunit Mic60		tr|A0A0U1RP81|A0A0U1RP81_MOUSE, tr|A0A1B0GX08|A0A1B0GX08_MOUSE, tr|E9Q800|E9Q800_MOUSE, tr|E9QAY6|E9QAY6_MOUSE, tr|Q3TEY5|Q3TEY5_MOUSE, tr|Q3TQL4|Q3TQL4_MOUSE, tr|Q3TVZ5|Q3TVZ5_MOUSE, tr|Q3TZK4|Q3TZK4_MOUSE, tr|Q3U7N2|Q3U7N2_MOUSE
VPQIEVETHK		EWSPWQAK.VPQIEVETHK.VAAPDVVV	K	V	10	3	2563.56	1178.63	1179.63	1179.64	1179.63	3.13656	1178.63	393.883	393.884	1178.63	393.884	0.0006	5.599e-05	26.789	15.996	0.9996	2	0	2550	2559	0			0	TRUE	sp|Q9JHU4|DYHC1_MOUSE	Q9JHU4	DYHC1_MOUSE	Dync1h1	Cytoplasmic dynein 1 heavy chain 1
VAVEEVDEEGK		QHARTSGR.VAVEEVDEEGK.FVRIRNKS	R	F	11	2	1345.81	1202.57	1203.57	1203.57	1203.57	1.91098	1202.58	602.291	602.295	1202.57	602.29	0.0085	8.271e-09	33.428	12.2	0.9999	2	0	440	450	0			0	TRUE	sp|P48678|LMNA_MOUSE	P48678	LMNA_MOUSE	Lmna	Prelamin-A/C
FKVPGVEASGPK		DIHMKAPK.FKVPGVEASGPK.IEGNIKGP	K	I	12	3	3568.77	1214.67	1215.67	1215.67	1215.67	-0.575813	1214.66	405.896	405.896	1214.67	405.896	-0.0009	0.0008849	20.733	13.839	0.9995	2	1	4923	4934	0			0	FALSE	tr|E9Q616|E9Q616_MOUSE	E9Q616	E9Q616_MOUSE	Ahnak	AHNAK nucleoprotein (desmoyokin)		tr|A0PJF4|A0PJF4_MOUSE, tr|Q8BKS2|Q8BKS2_MOUSE, tr|Q8VDN3|Q8VDN3_MOUSE
ASHLELNNGTK	A[101]S[99]HLELNNGTK	.ASHLELNNGTK.MPTIGIGT	M	M	11	2	2860.35	1224.61	1225.62	1225.62	1225.62	0.897507	1224.61	613.313	613.312	1224.61	613.312	0	0.0001218	26.955	26.955	0.9997	2	0	2	12	0	1A(30.0105), 2S(12.0000)		0	FALSE	sp|P45376|ALDR_MOUSE	P45376	ALDR_MOUSE	Akr1b1	Aldo-keto reductase family 1 member B1		tr|D3YVJ7|D3YVJ7_MOUSE, tr|Q3TCL2|Q3TCL2_MOUSE, tr|Q3UDY1|Q3UDY1_MOUSE, tr|Q3ULP0|Q3ULP0_MOUSE, tr|Q5U415|Q5U415_MOUSE
ELIIGDRQTGK		VPIGRGQR.ELIIGDRQTGK.TSIAIDTI	R	T	11	3	2564.5	1228.68	1229.69	1229.68	1229.68	4.39137	1228.68	410.567	410.566	1228.68	410.566	-0.0008	0.9547	15.528	11.926	0.9056	2	1	208	218	0			0	FALSE	sp|Q03265|ATPA_MOUSE	Q03265	ATPA_MOUSE	Atp5f1a	ATP synthase subunit alpha, mitochondrial		tr|D3Z6F5|D3Z6F5_MOUSE, tr|Q3U452|Q3U452_MOUSE
LNIPVNQVNPR		TVEDIAAR.LNIPVNQVNPR.DAKACVVH	R	D	11	2	4608.82	1262.71	1263.72	1263.72	1263.72	-1.18697	1262.71	632.363	632.362	1262.71	632.362	0.0004	0.0009263	23.882	11.815	0.9996	2	0	648	658	0			0	FALSE	sp|Q8VDN2|AT1A1_MOUSE	Q8VDN2	AT1A1_MOUSE	Atp1a1	Sodium/potassium-transporting ATPase subunit alpha-1		tr|Q3TXF9|Q3TXF9_MOUSE, tr|Q3UCH8|Q3UCH8_MOUSE, tr|Q3UF49|Q3UF49_MOUSE, tr|Q8K2R2|Q8K2R2_MOUSE, tr|Q8R3M4|Q8R3M4_MOUSE
VVDTIDQLVMR		VPQRADHR.VVDTIDQLVMR.VIQGRISP	R	V	11	2	5741.98	1287.69	1288.69	1288.69	1288.69	-0.853578	1287.68	644.85	644.849	1287.69	644.85	-0.0022	0.004935	12.298	6.605	0.9948	2	0	569	579	0			0	FALSE	sp|Q8CH09|SUGP2_MOUSE	Q8CH09	SUGP2_MOUSE	Sugp2	SURP and G-patch domain-containing protein 2		tr|Q80U25|Q80U25_MOUSE
DLTPEHLPLLR		RRGIRSIR.DLTPEHLPLLR.NIIREGQE	R	N	11	3	5619.36	1302.73	1303.74	1303.74	1303.74	1.30394	1302.73	435.25	435.25	1302.73	435.25	-0.0004	3.462e-05	23.699	13.137	0.9999	2	0	231	241	0			0	FALSE	sp|Q9DAR7|DCPS_MOUSE	Q9DAR7	DCPS_MOUSE	Dcps	m7GpppX diphosphatase		tr|Q3TBW9|Q3TBW9_MOUSE
EDQTEYLEER		TKVIIHIK.EDQTEYLEER.RIKEIVKK	K	R	10	2	2832.67	1310.56	1311.57	1311.57	1311.57	-3.50725	1310.56	656.29	656.288	1310.56	656.288	0	0.0009384	20.48	10.797	0.9997	2	0	192	201	0			0	FALSE	sp|P07901|HS90A_MOUSE	P07901	HS90A_MOUSE	Hsp90aa1	Heat shock protein HSP 90-alpha	Hsp90ab1	sp|P11499|HS90B_MOUSE, tr|A0PJ91|A0PJ91_MOUSE, tr|B7ZC50|B7ZC50_MOUSE, tr|Q3TJU7|Q3TJU7_MOUSE, tr|Q3TKA2|Q3TKA2_MOUSE, tr|Q3TKB9|Q3TKB9_MOUSE, tr|Q3TKG0|Q3TKG0_MOUSE, tr|Q3UIF3|Q3UIF3_MOUSE, tr|Q71LX8|Q71LX8_MOUSE, tr|Q80Y52|Q80Y52_MOUSE, tr|Q8C2A9|Q8C2A9_MOUSE, tr|Q8C5U3|Q8C5U3_MOUSE
HRDTGILDSIGR		ARHGFIPR.HRDTGILDSIGR.FFSGDRGA	R	F	12	3	2968.54	1338.7	1339.71	1339.71	1339.71	-1.94072	1338.7	447.241	447.24	1338.7	447.241	-0.0004	0.006854	20.776	12.37	0.9986	2	1	164	175	0			0	FALSE	tr|A0A411P8U6|A0A411P8U6_MOUSE	A0A411P8U6	A0A411P8U6_MOUSE	Mbp	Myelin basic protein (Fragment)		sp|P04370|MBP_MOUSE, tr|A0A498WGS3|A0A498WGS3_MOUSE, tr|Q09J72|Q09J72_MOUSE, tr|Q3UGF3|Q3UGF3_MOUSE, tr|Q542T4|Q542T4_MOUSE, tr|Q5D096|Q5D096_MOUSE
ALIAAQYSGAQVR		PENWRAFK.ALIAAQYSGAQVR.VISAPPHF	K	V	13	2	4453.52	1346.73	1347.74	1347.74	1347.74	-0.667786	1346.73	674.373	674.372	1346.73	674.373	-0.0008	0.02214	19.687	11.59	0.9977	2	0	18	30	0			0	FALSE	sp|Q9D8N0|EF1G_MOUSE	Q9D8N0	EF1G_MOUSE	Eef1g	Elongation factor 1-gamma		tr|Q4FZK2|Q4FZK2_MOUSE
FAGHNFRNPSVL		EEIGDEAR.FAGHNFRNPSVL.	R	-	12	3	6168.42	1357.69	1358.7	1358.7	1358.7	-2.576	1357.69	453.571	453.57	1357.69	453.57	-0.0001	0.1075	14.69	0	0.9819	2	1	423	434	0			0	FALSE	sp|P17183|ENOG_MOUSE	P17183	ENOG_MOUSE	Eno2	Gamma-enolase		tr|A0A0N4SUX5|A0A0N4SUX5_MOUSE, tr|D3Z6E4|D3Z6E4_MOUSE, tr|Q3UJ20|Q3UJ20_MOUSE, tr|Q545V3|Q545V3_MOUSE, tr|Q922A0|Q922A0_MOUSE
ITVTSEVPFSKR		TIERSKSK.ITVTSEVPFSKR.YIKYITKK	K	Y	12	3	3980.74	1362.75	1363.76	1363.76	1363.76	-4.03297	1362.75	455.259	455.258	1362.75	455.257	0.0003	1.131e-05	25.36	14.419	0.9999	2	1	70	81	0			0	FALSE	sp|P67984|RL22_MOUSE	P67984	RL22_MOUSE	Rpl22	Large ribosomal subunit protein eL22		tr|Q4VAG4|Q4VAG4_MOUSE
AVDSLVPIGRGQR		EPMQTGIK.AVDSLVPIGRGQR.EIIIGDRQ	K	E	13	3	5100.5	1366.77	1367.77	1367.78	1367.77	2.26645	1366.77	456.596	456.597	1366.77	456.597	0.0008	0.01886	16.755	10.338	0.9944	2	1	195	207	0			0	FALSE	sp|Q03265|ATPA_MOUSE	Q03265	ATPA_MOUSE	Atp5f1a	ATP synthase subunit alpha, mitochondrial		tr|D3Z6F5|D3Z6F5_MOUSE, tr|Q3U452|Q3U452_MOUSE
LEEGPPVTTVLTR		IKKCDIHR.LEEGPPVTTVLTR.EDGIKYYR	R	E	13	2	5554.99	1410.77	1411.78	1411.78	1411.78	-2.54997	1410.77	706.394	706.393	1410.77	706.393	0	0.1652	19.939	12.368	0.9966	2	0	46	58	0			0	FALSE	sp|P35486|ODPA_MOUSE	P35486	ODPA_MOUSE	Pdha1	Pyruvate dehydrogenase E1 component subunit alpha, somatic form, mitochondrial		tr|Q3UFJ3|Q3UFJ3_MOUSE
TWGDAGAAAGGGIPSK		ARFGHEGR.TWGDAGAAAGGGIPSK.GVNFAEEP	R	G	16	2	3441.11	1414.69	1415.69	1415.69	1415.69	-0.141274	1414.68	708.35	708.349	1414.68	708.349	0	0	49.703	12.305	1	2	0	57	72	0			0	TRUE	sp|P31324|KAP3_MOUSE	P31324	KAP3_MOUSE	Prkar2b	cAMP-dependent protein kinase type II-beta regulatory subunit
VEEFLYEKLDR		IQPNPSAR.VEEFLYEKLDR.KVPSRVTN	R	K	11	3	4766.27	1439.73	1440.74	1440.74	1440.74	-3.33163	1439.73	480.917	480.918	1439.73	480.917	0.0014	0.001237	23.139	13.022	0.9997	2	1	72	82	0			0	FALSE	sp|Q8R3V5|SHLB2_MOUSE	Q8R3V5	SHLB2_MOUSE	Sh3glb2	Endophilin-B2		tr|A2AWI7|A2AWI7_MOUSE, tr|A2AWI9|A2AWI9_MOUSE, tr|B0LDS3|B0LDS3_MOUSE
TGENVEDAFLEAAK		IFIEASAK.TGENVEDAFLEAAK.KIYQNIQD	K	K	14	2	5695.47	1492.7	1493.71	1493.71	1493.71	0.937262	1492.7	747.359	747.359	1492.7	747.36	-0.0015	3.8e-13	42.054	12.763	1	2	0	157	170	0			0	FALSE	sp|Q91V41|RAB14_MOUSE	Q91V41	RAB14_MOUSE	Rab14	Ras-related protein Rab-14		tr|Q50HW9|Q50HW9_MOUSE, tr|Q50HX0|Q50HX0_MOUSE, tr|Q50HX1|Q50HX1_MOUSE, tr|Q50HX2|Q50HX2_MOUSE, tr|Q50HX3|Q50HX3_MOUSE, tr|Q50HX4|Q50HX4_MOUSE
SGKAPILIATDVASR		DWVINEFR.SGKAPILIATDVASR.GIDVEDVK	R	G	15	3	4361.81	1497.85	1498.86	1498.86	1498.86	1.00076	1497.85	500.292	500.291	1497.85	500.291	0.0006	1.222e-06	26.901	12.587	1	2	1	387	401	0			0	FALSE	sp|Q501J6|DDX17_MOUSE	Q501J6	DDX17_MOUSE	Ddx17	Probable ATP-dependent RNA helicase DDX17		tr|Q3TU25|Q3TU25_MOUSE, tr|Q3U741|Q3U741_MOUSE
NLLSVAYKNVVGAR		AEISNEER.NLLSVAYKNVVGAR.RSSWRVVS	R	R	14	3	6981.97	1502.86	1503.87	1503.86	1503.86	-0.332477	1502.86	501.96	501.96	1502.86	501.959	0.0001	0.01594	18.133	10.65	0.9979	2	1	42	55	0			0	FALSE	sp|P63101|1433Z_MOUSE	P63101	1433Z_MOUSE	Ywhaz	14-3-3 protein zeta/delta	Ywhab, Ywhag, Ywhah	sp|P61982|1433G_MOUSE, sp|P68510|1433F_MOUSE, sp|Q9CQV8|1433B_MOUSE, tr|A0A2I3BQ03|A0A2I3BQ03_MOUSE, tr|A2A5N1|A2A5N1_MOUSE, tr|A2A5N2|A2A5N2_MOUSE, tr|A8IP69|A8IP69_MOUSE, tr|D3YXN6|D3YXN6_MOUSE, tr|Q8BWN0|Q8BWN0_MOUSE
EQGVDENETLLLR		IDHSRTFR.EQGVDENETLLLR.RKFFYSDQ	R	R	13	2	4702.47	1514.76	1515.76	1515.76	1515.76	2.30907	1514.76	758.386	758.385	1514.76	758.386	-0.0023	4.998e-06	23.873	10.486	0.9999	2	0	184	196	0			0	FALSE	sp|Q71LX4|TLN2_MOUSE	Q71LX4	TLN2_MOUSE	Tln2	Talin-2		tr|A0A1L1SQ51|A0A1L1SQ51_MOUSE, tr|B2RY15|B2RY15_MOUSE, tr|E9PUM4|E9PUM4_MOUSE, tr|Q3TKJ2|Q3TKJ2_MOUSE
KAEAGAGSATEFQFR		AVPPGADK.KAEAGAGSATEFQFR.GGFGRGRG	K	G	15	3	4810.66	1568.76	1569.77	1569.77	1569.77	-1.52889	1568.76	523.928	523.927	1568.76	523.927	0.0001	0.0821	15.382	0	0.9887	2	1	139	153	0			0	FALSE	sp|P63325|RS10_MOUSE	P63325	RS10_MOUSE	Rps10	Small ribosomal subunit protein eS10		tr|Q3U9P0|Q3U9P0_MOUSE, tr|Q5M9K7|Q5M9K7_MOUSE
SSLLLDTVTSIPSSR		PQTEETGK.SSLLLDTVTSIPSSR.TEATQGID	K	T	15	2	6648.6	1574.85	1575.86	1575.86	1575.86	-2.41138	1574.85	788.433	788.433	1574.85	788.433	-0.0002	0.0005188	22.179	0	0.9998	2	0	864	878	0			0	FALSE	sp|Q9QYR6|MAP1A_MOUSE	Q9QYR6	MAP1A_MOUSE	Map1a	Microtubule-associated protein 1A		tr|A2ARP8|A2ARP8_MOUSE
HQEGEIFDTEKEK		KKQIRKPR.HQEGEIFDTEKEK.YEITEQRK	R	Y	13	3	1261.15	1588.74	1589.74	1589.74	1589.74	0.314516	1588.74	530.586	530.586	1588.74	530.586	0.0004	0.1949	14.341	0	0.9231	2	1	235	247	0			0	FALSE	sp|P47911|RL6_MOUSE	P47911	RL6_MOUSE	Rpl6	Large ribosomal subunit protein eL6		tr|Q3UCH0|Q3UCH0_MOUSE
VEFLRPSFIDGTIR		VIPPYEKR.VEFLRPSFIDGTIR.LSGIEIED	R	L	14	3	6248.69	1648.89	1649.9	1649.9	1649.9	-2.42439	1648.89	550.638	550.639	1648.89	550.639	0.0009	2.26e-06	25.963	11.401	0.9999	2	1	97	110	0			0	FALSE	sp|Q9JKF6|NECT1_MOUSE	Q9JKF6	NECT1_MOUSE	Nectin1	Nectin-1		tr|A0A668KLC0|A0A668KLC0_MOUSE
GLSLSRFSWGGRDSR		PPSQGKGR.GLSLSRFSWGGRDSR.SGSPMARR	R	S	15	4	4899.49	1679.85	1680.86	1680.86	1680.86	-4.16454	1679.85	420.97	420.969	1679.85	420.97	-0.0007	0.001478	20.288	11.328	0.9986	2	2	132	146	0			0	FALSE	tr|Q542T4|Q542T4_MOUSE	Q542T4	Q542T4_MOUSE	Mbp	Myelin basic protein		tr|A0A498WGS3|A0A498WGS3_MOUSE, tr|Q3UGF3|Q3UGF3_MOUSE
TTHYGSLPQKSQHGR		SGKDSHTR.TTHYGSLPQKSQHGR.TQDENPVV	R	T	15	4	2065.41	1695.85	1696.85	1696.85	1696.86	-3.18236	1695.84	424.969	424.968	1695.84	424.968	-0.0006	0.0002106	18.664	10.622	0.9997	2	1	196	210	0			0	FALSE	tr|A0A411P8U6|A0A411P8U6_MOUSE	A0A411P8U6	A0A411P8U6_MOUSE	Mbp	Myelin basic protein (Fragment)		sp|P04370|MBP_MOUSE, tr|A0A498WGS3|A0A498WGS3_MOUSE, tr|Q09J72|Q09J72_MOUSE, tr|Q3UGF3|Q3UGF3_MOUSE, tr|Q542T4|Q542T4_MOUSE
SVHHALSDVQAEVSTK		DQIHAQRR.SVHHALSDVQAEVSTK.LKQIVKAQ	R	L	16	3	2995.17	1706.86	1707.87	1707.87	1707.87	-2.92763	1706.86	569.96	569.96	1706.86	569.96	-0.0002	0.0005523	18.315	11.97	0.9988	2	0	321	336	0			0	TRUE	sp|A6H6E2|MMRN2_MOUSE	A6H6E2	MMRN2_MOUSE	Mmrn2	Multimerin-2
SSGPTSLFAVTVAPPGAR		AGKEAAGK.SSGPTSLFAVTVAPPGAR.QGQQQAGG	K	Q	18	3	6599.16	1713.91	1714.92	1714.91	1714.91	-0.641432	1713.91	572.31	572.309	1713.9	572.309	0.0006	0.1887	12.397	0	0.9578	2	0	182	199	0			0	FALSE	sp|Q8VEK3|HNRPU_MOUSE	Q8VEK3	HNRPU_MOUSE	Hnrnpu	Heterogeneous nuclear ribonucleoprotein U		tr|Q3TS50|Q3TS50_MOUSE, tr|Q3TVV6|Q3TVV6_MOUSE, tr|Q3TWN5|Q3TWN5_MOUSE, tr|Q3TXW2|Q3TXW2_MOUSE, tr|Q3ULH5|Q3ULH5_MOUSE, tr|Q8C290|Q8C290_MOUSE
AGLQFPVGRVHRLLR		KAKTRSSR.AGLQFPVGRVHRLLR.KGNYSERV	R	K	15	4	5216.34	1718.02	1719.03	1719.03	1719.03	-3.08314	1718.02	430.513	430.513	1718.02	430.513	0.0001	0.00127	26.573	13.695	0.9995	2	2	22	36	0			0	FALSE	sp|Q8CGP7|H2A1K_MOUSE	Q8CGP7	H2A1K_MOUSE	H2ac15	Histone H2A type 1-K	H2A, H2ac1, H2ac11, H2ac12, H2ac13, H2ac20, H2ac21, H2ac25, H2ac4, H2ac6, H2ac7, H2ac8, H2aj, H2ax, Hist1h2ad, Hist1h2af, Hist1h2an, Hist1h2ao, Hist1h2ap, Hist2h2aa1	sp|C0HKE1|H2A1B_MOUSE, sp|C0HKE2|H2A1C_MOUSE, sp|C0HKE3|H2A1D_MOUSE, sp|C0HKE4|H2A1E_MOUSE, sp|C0HKE5|H2A1G_MOUSE, sp|C0HKE6|H2A1I_MOUSE, sp|C0HKE7|H2A1N_MOUSE, sp|C0HKE8|H2A1O_MOUSE, sp|C0HKE9|H2A1P_MOUSE, sp|P27661|H2AX_MOUSE, sp|Q64522|H2A2B_MOUSE, sp|Q64523|H2A2C_MOUSE, sp|Q6GSS7|H2A2A_MOUSE, sp|Q8BFU2|H2A3_MOUSE, sp|Q8CGP5|H2A1F_MOUSE, sp|Q8CGP6|H2A1H_MOUSE, sp|Q8R1M2|H2AJ_MOUSE, tr|A0A0N4SV…
EVQTAVRLLLPGELAK		KRSTITSR.EVQTAVRLLLPGELAK.HAVSEGTK	R	H	16	3	6273.41	1736.02	1737.03	1737.03	1737.03	-2.59063	1736.02	579.68	579.68	1736.02	579.68	-0.0006	2.028e-10	49.926	14.599	1	2	1	94	109	0			0	FALSE	sp|Q8CGP0|H2B3B_MOUSE	Q8CGP0	H2B3B_MOUSE	H2bc26	Histone H2B type 3-B	H2bu2	sp|Q9D2U9|H2B3A_MOUSE
ELDALDANDELTPLGR		IEAEHTIR.ELDALDANDELTPLGR.IIAKIPIE	R	I	16	2	5783.22	1740.85	1741.86	1741.86	1741.86	1.09079	1740.85	871.434	871.434	1740.85	871.434	0.0004	6.6e-13	45.202	11.56	1	2	0	841	856	0			0	FALSE	tr|E9QNN1|E9QNN1_MOUSE	E9QNN1	E9QNN1_MOUSE	Dhx9	RNA helicase		sp|O70133|DHX9_MOUSE, tr|A0A087WPL5|A0A087WPL5_MOUSE
EVQTAVRLLLPGELAK	E[143]VQTAVRLLLPGELAK	KRSTITSR.EVQTAVRLLLPGELAK.HAVSEGTK	R	H	16	3	6583.76	1750.03	1751.04	1751.04	1751.05	-1.08507	1750.04	584.352	584.353	1750.04	584.353	-0.0002	0.04042	17.728	17.728	0.9902	2	1	94	109	0	1E(14.0167)		0	FALSE	sp|Q8CGP0|H2B3B_MOUSE	Q8CGP0	H2B3B_MOUSE	H2bc26	Histone H2B type 3-B	H2bu2	sp|Q9D2U9|H2B3A_MOUSE
AAALEFLNRFEEAKR		WGKGYSRK.AAALEFLNRFEEAKR.TYEEGIKH	K	T	15	4	6010.15	1763.93	1764.94	1764.94	1764.94	-1.30316	1763.93	441.991	441.99	1763.93	441.99	-0.0003	1.16e-08	31.194	13.048	1	2	2	79	93	0			0	FALSE	sp|Q60864|STIP1_MOUSE	Q60864	STIP1_MOUSE	Stip1	Stress-induced-phosphoprotein 1		tr|Q3THQ5|Q3THQ5_MOUSE
IQPNDGPVFFKVDGQR		VRISIAIR.IQPNDGPVFFKVDGQR.FGQNRTIK	R	F	16	3	4956.62	1815.93	1816.94	1816.93	1816.94	-1.92632	1815.93	606.318	606.318	1815.93	606.316	0.0057	0.003724	20.916	13.424	0.9962	2	1	16	31	0			0	FALSE	sp|Q5M8N0|CNRP1_MOUSE	Q5M8N0	CNRP1_MOUSE	Cnrip1	CB1 cannabinoid receptor-interacting protein 1		tr|F7C0H6|F7C0H6_MOUSE, tr|Q9CW19|Q9CW19_MOUSE
SAYSSYSAPVSSSLSVRR		RSGYSTAR.SAYSSYSAPVSSSLSVRR.SYSSSSGS	R	S	18	3	4627.77	1902.94	1903.95	1903.95	1903.95	-1.78576	1902.94	635.321	635.322	1902.94	635.322	0.0009	0.2906	15.418	10.567	0.9267	2	1	38	55	0			0	FALSE	sp|P08551|NFL_MOUSE	P08551	NFL_MOUSE	Nefl	Neurofilament light polypeptide		tr|Q05DD2|Q05DD2_MOUSE
TWNDPSVQQDIKFLPFK		DAKRIIGR.TWNDPSVQQDIKFLPFK.VVEKKTKP	R	V	17	3	6614.92	2062.05	2063.06	2063.06	2063.06	-1.8904	2062.05	688.358	688.357	2062.05	688.358	-0.0034	0.001576	16.987	12.909	0.9958	2	1	103	119	0			0	FALSE	sp|P20029|BIP_MOUSE	P20029	BIP_MOUSE	Hspa5	Endoplasmic reticulum chaperone BiP		tr|Q3TI47|Q3TI47_MOUSE, tr|Q3TKF8|Q3TKF8_MOUSE, tr|Q3TWF2|Q3TWF2_MOUSE, tr|Q3U6V3|Q3U6V3_MOUSE, tr|Q3U7T8|Q3U7T8_MOUSE, tr|Q3U9G2|Q3U9G2_MOUSE, tr|Q3UEM8|Q3UEM8_MOUSE, tr|Q9DC41|Q9DC41_MOUSE
QQAAMGSQGNLSAEVEQATRR		REQEFQSK.QQAAMGSQGNLSAEVEQATRR.QVQGMQSS	K	Q	21	3	4288.1	2231.07	2232.08	2232.08	2232.08	1.38884	2231.07	744.699	744.698	2231.07	744.698	0.0009	0.001188	16.814	9.75	0.9989	2	1	59	79	0			0	FALSE	sp|Q9WTT4|VATG2_MOUSE	Q9WTT4	VATG2_MOUSE	Atp6v1g2	V-type proton ATPase subunit G 2		tr|B0V2H4|B0V2H4_MOUSE, tr|G5E923|G5E923_MOUSE, tr|Q54A87|Q54A87_MOUSE
ETVSIEVKEVVKPLLVSTLGEK		PIKKRKTR.ETVSIEVKEVVKPLLVSTLGEK.SGKGIKTC	R	S	22	4	6788.47	2396.38	2397.39	2397.39	2397.39	-3.04498	2396.38	600.102	600.102	2396.38	600.102	0	0	32.12	8.611	1	2	2	310	331	0			0	TRUE	sp|Q9Z2D6|MECP2_MOUSE	Q9Z2D6	MECP2_MOUSE	Mecp2	Methyl-CpG-binding protein 2
HRDTGILDSIGRFFSGDRGAPK		ARHGFIPR.HRDTGILDSIGRFFSGDRGAPK.RGSGKDSH	R	R	22	5	6638.9	2401.23	2402.23	2402.23	2402.24	-4.16279	2401.22	481.252	481.252	2401.22	481.252	-0.0007	7.713e-10	31.503	10.74	1	2	3	164	185	0			0	FALSE	tr|A0A411P8U6|A0A411P8U6_MOUSE	A0A411P8U6	A0A411P8U6_MOUSE	Mbp	Myelin basic protein (Fragment)		sp|P04370|MBP_MOUSE, tr|A0A498WGS3|A0A498WGS3_MOUSE, tr|Q09J72|Q09J72_MOUSE, tr|Q3UGF3|Q3UGF3_MOUSE, tr|Q542T4|Q542T4_MOUSE, tr|Q5D096|Q5D096_MOUSE
