# Supplementary material for: TEMI: tissue-expansion mass-spectrometry imaging
Source: Nat Methods. 2025 Apr 22;22(5):1051–8. doi: 10.1038/s41592-025-02664-9 (PMC12074994; doi:10.1038/s41592-025-02664-9)
Supplement: Supplementary file 4 — Deformation maps and quantification of measurement errors between the 1st, or 2nd, or 3rd embedding and pre-expansion of different mouse tissue types. [file 41592_2025_2664_MOESM4_ESM.xlsx]

## Sheet: Landmarks_1st_pre_cerebellum
Pt-0	TRUE	2191.63	1931.15	3438.78	2274.22
Pt-1	TRUE	2362.69	1972.48	3711.23	2436.14
Pt-2	TRUE	2048.25	2125.58	3109.14	2556.8
Pt-3	TRUE	2015.55	2278.64	3045.79	2773.78
Pt-4	TRUE	1682.54	2408.47	2453.12	2785.61
Pt-5	TRUE	1738.23	2440.47	2527.17	2866.97
Pt-6	TRUE	2131.44	2484.22	3100.09	3172.58
Pt-7	TRUE	1653.89	2541.32	2324.34	2941.06
Pt-8	TRUE	1532.02	2546.71	2162.05	2885.53
Pt-9	TRUE	1753.35	2716.83	2421.21	3322.12
Pt-10	TRUE	1430.12	2910.51	1815.45	3379.95
Pt-11	TRUE	950.173	3309.55	935.589	3574.35
Pt-12	TRUE	1420.69	3608.95	1313.92	4327.36
Pt-13	TRUE	1318.68	3508.88	1222.03	4060.89
Pt-14	TRUE	2288.59	2861.96	3131.01	3870.22
Pt-15	TRUE	1810.09	3627.74	1923.73	4724.14
Pt-16	TRUE	1622.26	3602.02	1649.21	4485.51
Pt-17	TRUE	2396.96	2964.85	3226.19	4051.14
Pt-18	TRUE	2509.63	3065.69	3296.46	4284.41
Pt-20	TRUE	2414.61	3444.61	3002.76	4805.18
Pt-21	TRUE	2702.31	3340.03	3464.14	4811.17
Pt-22	TRUE	2206.97	3955.07	2286.58	5434.09
Pt-23	TRUE	2877.17	3481.74	3631.81	5201.42
Pt-24	TRUE	2920.14	3983.92	3578.38	6152.98
Pt-25	TRUE	3103.25	2955.16	4295.53	4530.89
Pt-26	TRUE	2834.74	2962.32	3892.04	4486.74
Pt-27	TRUE	2922.7	2687.49	4176.3	3943.41
Pt-28	TRUE	3096.22	2683.11	4450.59	4046.92
Pt-29	TRUE	3245.83	2854.36	4602.94	4406.34
Pt-30	TRUE	3460.28	3276.05	4726.64	5289.5
Pt-31	TRUE	3537.75	3124.58	4931.61	5048.03
Pt-32	TRUE	4830.33	2753.81	7096.44	5359.3
Pt-33	TRUE	4377.22	3480.46	5991.22	6099.54
Pt-34	TRUE	3677.6	2834	5375.13	4690.75
Pt-35	TRUE	3683.09	2693.25	5395.62	4428.95
Pt-36	TRUE	3837.93	2214.15	5901.63	3749.12
Pt-37	TRUE	4063.43	2562.56	6040.07	4403.11
Pt-38	TRUE	3546.25	2490.03	5318.41	4014.49
Pt-39	TRUE	3341.24	2155.53	5166.7	3336.11
Pt-40	TRUE	3142.75	2164.63	4809.72	3293.73
Pt-41	TRUE	3457.28	2079.3	5421.12	3288.01
Pt-42	TRUE	3660.67	2060.14	5763.27	3374.37
Pt-43	TRUE	3579.72	1699.82	5829.65	2765.12

## Sheet: Landmarks_2nd_pre_cerebellum
Pt-0	TRUE	2354.23	1981.84	2540.81	5218.83
Pt-1	TRUE	2306.46	2192.33	2641.75	5716.41
Pt-2	TRUE	2257.07	2121.63	2456.48	5600.32
Pt-3	TRUE	2087.08	2118.58	2066.92	5805.32
Pt-4	TRUE	1648.06	2413.75	1459.82	6887.8
Pt-5	TRUE	2015.59	2278.22	2079.83	6228.35
Pt-6	TRUE	2133.55	2487.21	2575.78	6529.72
Pt-7	TRUE	1851.14	2708.44	2147.7	7358.46
Pt-8	TRUE	1659.92	2718.9	1805.41	7558.13
Pt-9	TRUE	959.138	3276.89	911.852	9401.06
Pt-10	TRUE	1319.29	3511.3	1853.23	9478.43
Pt-11	TRUE	1418.46	3607.46	2148.29	9679.78
Pt-12	TRUE	2002.7	3066.62	2900.63	7880.59
Pt-13	TRUE	1811.88	3631.72	3110.14	9327.79
Pt-14	TRUE	1801.68	3691.73	3127.41	9452.16
Pt-15	TRUE	2416.26	3445.48	4212.16	8376.52
Pt-16	TRUE	2693.74	3380.29	4751.28	7796.86
Pt-17	TRUE	4256.66	2754.58	7645.15	4823.97
Pt-18	TRUE	4272.66	2588.39	7430.38	4431.92
Pt-19	TRUE	4077.04	2532.57	6881.03	4479.08
Pt-20	TRUE	3809.32	2225.53	6015.78	4120.56
Pt-21	TRUE	3669.38	1531.71	4890.43	2721.05
Pt-22	TRUE	3313.25	1417.07	4086.39	2950.27
Pt-23	TRUE	3212.75	1281.18	3679.15	2715.8
Pt-24	TRUE	2929.77	1425.66	3222.55	3369.85
Pt-25	TRUE	2992.18	1645.73	3645.21	3730.81
Pt-26	TRUE	4159.75	3486.28	8114.17	6512.37
Pt-27	TRUE	2827.34	3507.83	5203.6	7914.6

## Sheet: Landmarks_3rd_pre_cerebellum
Pt-0	TRUE	2364.03	1971.64	10846	8772.54
Pt-1	TRUE	2351.74	1985.69	10861.5	8714.32
Pt-2	TRUE	2199	1923.07	11325.1	9058.55
Pt-3	TRUE	2257.48	2119.37	11280.3	8377.5
Pt-4	TRUE	1854	2133.07	12644.2	8663.68
Pt-5	TRUE	2016.47	2278.06	12177.3	8054.47
Pt-6	TRUE	2132.43	2484.74	11956.4	7227.91
Pt-7	TRUE	2307.45	2191.38	11146.9	8099.24
Pt-8	TRUE	2154.12	2643.26	12039.2	6669.76
Pt-9	TRUE	1530.38	2504.25	14045	7625.05
Pt-10	TRUE	1703.05	2714.4	13725.4	6797.4
Pt-11	TRUE	838.997	3220.55	16753.3	5808.45
Pt-12	TRUE	1427.94	3607.95	15235	4150.86
Pt-13	TRUE	2001.29	3067.43	12870.1	5403.08
Pt-14	TRUE	2309.5	2923.45	11721.8	5599.69
Pt-15	TRUE	2229.34	3920.92	12757.7	2374.57
Pt-16	TRUE	1812.96	3628.65	13910.8	3701.54
Pt-17	TRUE	1801.87	3692.09	14002.9	3539.24
Pt-18	TRUE	1637.7	3625.01	14491.2	3873.14
Pt-19	TRUE	2064.5	3198.06	12742.9	4866.27
Pt-20	TRUE	2090.24	3177.38	12651.7	4919.22
Pt-21	TRUE	2215.62	3078.7	12140	5163.29
Pt-22	TRUE	2132.27	3732.19	12971.6	3062.66
Pt-23	TRUE	2411.06	3451.63	11759.4	3748.84
Pt-24	TRUE	2694.74	3377.48	10769.3	3721.76
Pt-25	TRUE	2327.45	3257.62	11917.7	4452.67
Pt-26	TRUE	2396.59	2970.36	11479.8	5370.94
Pt-27	TRUE	2642.68	3482.4	11033	3418.78
Pt-28	TRUE	2415.01	3838.41	12030.6	2535.74
Pt-29	TRUE	2500.68	3894.55	11795.1	2242.09
Pt-30	TRUE	2744.87	3876.59	10985.9	2081.41
Pt-31	TRUE	2921.34	3980.2	10482	1568.76
Pt-32	TRUE	2943.15	3562.95	10014.6	2877.51
Pt-33	TRUE	3047.6	3670.25	9812.21	2463.05
Pt-34	TRUE	4179.18	3513.83	5944.34	2025.8
Pt-35	TRUE	3103.71	2957.67	8993.76	4808.96
Pt-36	TRUE	2910.5	3077.02	9723.33	4443.84
Pt-37	TRUE	4442.61	3262.52	4762.62	2680.41
Pt-38	TRUE	4636.68	2841.95	3715.51	3834.31
Pt-39	TRUE	4253.65	2767.59	4898.27	4445.25
Pt-40	TRUE	3641.55	2739.42	6947.96	5129.13
Pt-41	TRUE	4062.88	2564.79	5434.82	5360.46
Pt-42	TRUE	4073.08	2510.68	5305.75	5529.69
Pt-43	TRUE	4018.18	2402.45	5432.98	6003.41
Pt-44	TRUE	3839.42	2218.19	5824.35	6715.81
Pt-45	TRUE	3341.78	2156.02	7480.98	7356.13
Pt-46	TRUE	3208.67	1884.34	7644.86	8343.28
Pt-47	TRUE	3460.44	2080.35	6996.67	7525.32
Pt-48	TRUE	3723.49	1992.94	6060.86	7630.33
Pt-49	TRUE	3662.68	1519.88	5958.29	9424.66
Pt-50	TRUE	3214.75	1277.83	7201.57	10430.2

## Sheet: Landmarks_1st_pre_kidney
Pt-0	TRUE	4066.22	946.02	2595.05	3282.92
Pt-1	TRUE	4048.87	1149.87	2763.68	3469.48
Pt-2	TRUE	3875.39	1459.97	2820.88	3877.19
Pt-3	TRUE	3816.84	1644.3	2927.45	4129.88
Pt-4	TRUE	3095.35	1653.04	2210.49	4740.48
Pt-5	TRUE	3079.25	1812.89	2319.83	4893.73
Pt-6	TRUE	3197.71	1938.25	2544.83	4918.94
Pt-7	TRUE	2583.58	1783.84	1828.36	5285.13
Pt-8	TRUE	2503.76	1932.48	1854.74	5491.43
Pt-9	TRUE	2421.64	1611.43	1498.37	5250.15
Pt-10	TRUE	1726.97	3130.6	2125.01	7284.8
Pt-11	TRUE	2035.08	3107.16	2382.98	7046.42
Pt-12	TRUE	1455.34	4134.65	2652.48	8575.95
Pt-13	TRUE	3006.06	3979.58	4583.87	7114.39
Pt-14	TRUE	3938.52	2728.78	4058.1	5093.66
Pt-15	TRUE	3766.08	2383.92	3549.63	4932.37
Pt-16	TRUE	3521.18	2326.44	3263.59	5088.54
Pt-17	TRUE	4083.35	2966.66	4395.39	5243.95
Pt-18	TRUE	5014.41	3647.21	5860.22	5087.61
Pt-19	TRUE	5182.32	3603.6	5979.97	4890.27
Pt-20	TRUE	5043.85	3494.57	5731.45	4919.13
Pt-21	TRUE	5396.3	3753.49	6305.63	4865.68
Pt-22	TRUE	5639.22	4080.79	6842.3	4966.74
Pt-23	TRUE	5459.37	3495.63	6106.66	4592.19
Pt-24	TRUE	6142.38	3295.45	6598.01	3815.18
Pt-25	TRUE	6153.65	3068.04	6418.74	3592.18
Pt-26	TRUE	5663.45	3265.71	6094.99	4188.85
Pt-27	TRUE	5942.54	3045.28	6190.12	3761.75
Pt-28	TRUE	5569.87	2799.53	5595.39	3820.19
Pt-29	TRUE	5148.24	2785.27	5189.78	4148.28
Pt-30	TRUE	5137.45	1908.28	4440.7	3317.63
Pt-31	TRUE	4828.32	4104.54	6028.57	5742.24

## Sheet: Landmarks_2nd_pre_kidney
Pt-0	TRUE	1736.75	3124.07	3391.09	7549.89
Pt-1	TRUE	2053.63	3103.76	4001.83	7307.43
Pt-2	TRUE	1513.31	2770.63	2692.95	6932.48
Pt-3	TRUE	1399.29	2707.96	2371.13	6938.09
Pt-4	TRUE	2427.15	2134.37	4124.76	5079.47
Pt-5	TRUE	2503.88	1692.39	4025.82	4057.62
Pt-6	TRUE	3011.36	3980.5	7177.07	8789.07
Pt-7	TRUE	1452.38	4126.07	3439.42	9880.9
Pt-8	TRUE	4804.77	4120.3	10211	7650.01
Pt-9	TRUE	5046.87	3496.71	10240	6319.09
Pt-10	TRUE	5186.26	3599.42	10568.1	6433.64
Pt-11	TRUE	5522.89	3469.34	11034.8	6040.37
Pt-12	TRUE	6277.66	2931.88	12197.5	4528.04
Pt-13	TRUE	6195.32	2531.93	11856.1	3802.66
Pt-14	TRUE	6002.07	2500.01	11490.8	3855.34
Pt-15	TRUE	5571.88	2799.12	10765.6	4649.79
Pt-16	TRUE	5999.46	3365.47	11938.2	5519.73
Pt-17	TRUE	4000.4	2987.46	7884.73	6033.8
Pt-18	TRUE	3929.66	2735.05	7714.28	5501.05
Pt-19	TRUE	3670.82	2915.11	7261.17	6025.7
Pt-20	TRUE	3634.79	3119.22	7314.78	6468.02
Pt-21	TRUE	3513.91	3182.84	7109.41	6676.86
Pt-22	TRUE	3641.63	2770.42	7105.24	5741.57
Pt-23	TRUE	3664.83	2653.65	7083.87	5482.04
Pt-24	TRUE	3518.24	2312.8	6527.39	4889.1
Pt-25	TRUE	2825.14	2532.89	5212.47	5776.59
Pt-26	TRUE	3984.1	1464.49	6879.5	2799.01
Pt-27	TRUE	2578.7	2465.13	4433.76	5733.02
Pt-28	TRUE	5309.44	2829.41	10349.9	4806.61
Pt-29	TRUE	5150	2784.17	9936.99	4826.36
Pt-30	TRUE	6298.39	3525.51	12579.2	5622.84
Pt-31	TRUE	6339.83	3350.79	12530.9	5289.22
Pt-32	TRUE	6156.36	3071.63	12047.3	4851.3
Pt-33	TRUE	6382.42	2675.67	12246.4	3983.77
Pt-34	TRUE	6292.49	2713.37	12102.7	4098.23
Pt-35	TRUE	6212.55	2751.53	12000.6	4203.14
Pt-36	TRUE	6351.53	2777.87	12252	4191.38
Pt-37	TRUE	6176.66	2777.87	11929.3	4275.37
Pt-38	TRUE	6273.86	2847.82	12140.8	4358.81
Pt-39	TRUE	6304.3	2808.76	12203.3	4275.86
Pt-40	TRUE	6404.67	2899.6	12400.6	4390.02
Pt-41	TRUE	6375.05	2565.47	12186.3	3768.41

## Sheet: Landmarks_3rd_pre_kidney
Pt-0	TRUE	4060.48	939.118	14200.9	3329.42
Pt-1	TRUE	4042.84	1148.93	13972.9	3908.23
Pt-2	TRUE	3965.09	885.253	13939.9	3076.7
Pt-3	TRUE	3790.6	821.115	13505.9	2757.78
Pt-4	TRUE	4006.59	1083.33	13910.4	3717.49
Pt-5	TRUE	4104.64	838.659	14371.1	3067.84
Pt-6	TRUE	3930.98	795.728	13923.1	2799.96
Pt-7	TRUE	3433.48	887.907	12475.2	2634.49
Pt-8	TRUE	3879.02	1464.3	13288.8	4553.03
Pt-9	TRUE	3814.51	1653.69	13009.3	5086.91
Pt-10	TRUE	3984.31	1470.34	13611.6	4687.33
Pt-11	TRUE	1728.41	3129.24	5865.44	7796.12
Pt-12	TRUE	2052.88	3106.06	6712.44	8007.88
Pt-13	TRUE	1516.92	2755.52	5533.69	6433.85
Pt-14	TRUE	831.959	2344.94	3804.52	4804.2
Pt-15	TRUE	1356.71	3578.37	4374.4	8827.58
Pt-16	TRUE	1010.24	4062.91	2936.49	9847.22
Pt-17	TRUE	733.482	4235.03	2050.47	10064.2
Pt-18	TRUE	1460.42	4131.28	4180.83	10464.1
Pt-19	TRUE	937.089	4526.78	2341.09	10939.6
Pt-20	TRUE	1011.31	4534.85	2502.28	11050.3
Pt-21	TRUE	912.609	4494.22	2314.3	10861
Pt-22	TRUE	1390.41	4754.94	3140.68	12118.9
Pt-23	TRUE	2739.66	4140.69	8095.37	12142.2
Pt-24	TRUE	2439.17	4254.47	7200.54	12271.5
Pt-25	TRUE	2356.63	4228.75	6961.83	12199.4
Pt-26	TRUE	2396.33	4029.43	7121.48	11645.7
Pt-27	TRUE	2205.4	4693.19	6303.92	13421
Pt-28	TRUE	2218.39	5068.94	6225.28	14449.6
Pt-29	TRUE	2339.33	4849.64	6613.77	13924.1
Pt-30	TRUE	2515.09	4809.08	7148.15	13858.1
Pt-31	TRUE	2396.72	4893.48	6777.89	14079.3
Pt-32	TRUE	2513.08	4975.19	7050.3	14320.8
Pt-33	TRUE	3179.23	4242.65	9267.39	12621.9
Pt-34	TRUE	3369.86	4270.89	9801.32	12799.3
Pt-35	TRUE	3228.15	4459.16	9301.35	13226.1
Pt-36	TRUE	3499.25	5200.38	9730.98	15411.2
Pt-37	TRUE	4013.87	5133.12	11245.7	15485.6
Pt-38	TRUE	3909.47	4905.76	11035.7	14835.9
Pt-39	TRUE	4019.59	4246.25	11601.2	12907.9
Pt-40	TRUE	3903.31	4009.39	11329.8	12125.8
Pt-41	TRUE	4840.74	4108.32	14015.7	12977.8
Pt-42	TRUE	5106.79	4781.55	14333.4	14996.5
Pt-43	TRUE	5138.07	4753.08	14461.8	14946.3
Pt-44	TRUE	5041.06	3491.91	14994.1	11300
Pt-45	TRUE	5180.45	3607.65	15408.2	11761.8
Pt-46	TRUE	5634.27	4073.8	16360.7	13482
Pt-47	TRUE	5522.28	4366.38	15819	14177.5
Pt-48	TRUE	5688.44	4231.9	16393	13908.2
Pt-49	TRUE	5492.21	4271.21	15808.1	13897.2
Pt-50	TRUE	5669.42	3915.66	16546.9	13013.6
Pt-51	TRUE	5451.04	3927.01	15930.8	12881.4
Pt-52	TRUE	5849.83	4243.17	16777.8	14047.4
Pt-53	TRUE	5809.7	4207.88	16719.5	13933.1
Pt-54	TRUE	6155.64	3075.36	17843.4	11048.2
Pt-55	TRUE	5572.03	2798.52	17007	9725.51
Pt-56	TRUE	5265.09	2410.65	16468.7	8420.96
Pt-57	TRUE	6195.28	2527.98	19024.8	9457.86
Pt-58	TRUE	6093.94	2197.14	19038.2	8431.46
Pt-59	TRUE	6216.63	2340.32	19207	8928.61
Pt-60	TRUE	6186.81	2381.79	19118.3	9022.48
Pt-61	TRUE	6222.7	2138.96	19432.2	8364.59
Pt-62	TRUE	6183.98	2141.27	19315.8	8334.23
Pt-63	TRUE	6200.94	2105.52	19406.1	8234.65
Pt-64	TRUE	5664.34	1541.48	17671.5	5406.88
Pt-65	TRUE	5441.9	1750.19	16340.6	6335.96
Pt-66	TRUE	3530.21	2327.9	11768.3	6793.18
Pt-67	TRUE	3770.49	2381.19	12460.8	7234.51
Pt-68	TRUE	2421.25	2130.8	8544.47	5456.61
Pt-69	TRUE	3295.62	2168.13	11004.3	6237.17
Pt-70	TRUE	2998.36	2316.19	10084	6427.04
Pt-71	TRUE	2614.39	2417.54	8900.22	6303.44
Pt-72	TRUE	2825.04	2551.8	9321.53	7028.77
Pt-73	TRUE	2378.8	3578.64	7339.63	9704.34
Pt-74	TRUE	2159.62	3345.92	6860.4	8883.65
Pt-75	TRUE	2069.68	3262.62	6596.1	8542.09
Pt-76	TRUE	2550.74	3114.85	8126.75	8478.25
Pt-77	TRUE	4138.26	1163.17	14248	4037.8
Pt-78	TRUE	3188.04	921.312	11721	2547.6
Pt-79	TRUE	3199.09	1943.51	10898.2	5407.13
Pt-80	TRUE	2935.68	983.48	10984.9	2508.08
Pt-81	TRUE	2817.06	1020.86	10592.6	2544.4
Pt-82	TRUE	5404.24	1030.61	17316.5	3863.53
Pt-83	TRUE	4090.58	619.493	14517.1	2444.24
Pt-84	TRUE	5253.58	891.027	16821.8	3361.68
Pt-85	TRUE	5767	1399.37	18132.6	5121.89
Pt-86	TRUE	5510.62	1125.99	17556.7	4131.17
Pt-87	TRUE	4824.75	672.781	16017.6	2804.1
Pt-88	TRUE	763.4	3811.86	2552.88	9024.67

## Sheet: Landmarks_1st_pre_pancreas
Pt-0	TRUE	1328.6	1035.61	1380.83	3057.56
Pt-1	TRUE	1446.18	1093.13	1336.69	2850.96
Pt-2	TRUE	1161.78	2057.9	2722.79	2431.72
Pt-3	TRUE	1293.69	2327.72	2943.1	2062.99
Pt-4	TRUE	1446.11	1419.8	1743.05	2599.01
Pt-5	TRUE	1481.16	1417.72	1707.11	2559.72
Pt-6	TRUE	1437.43	1398.03	1719.59	2628.33
Pt-7	TRUE	1216.22	1377.66	1908.09	2929.86
Pt-8	TRUE	1020.65	1037.26	1656.12	3427.77
Pt-9	TRUE	1320.76	1205.94	1584.49	2916.66
Pt-10	TRUE	1436.59	2045.73	2482.47	2094.16
Pt-11	TRUE	1495.12	2047.39	2443.51	2017.5
Pt-12	TRUE	999.392	2098.44	2898.11	2606.47
Pt-13	TRUE	1277.65	1322.26	1778.85	2889.49
Pt-14	TRUE	743.151	1634.45	2564.88	3311.93
Pt-15	TRUE	684.856	1681.12	2664.02	3339.09
Pt-16	TRUE	495.243	2000.04	3173.22	3299.23
Pt-17	TRUE	529.325	1914.27	3048.28	3326.21
Pt-18	TRUE	646.877	2024.43	3097.26	3117.3
Pt-19	TRUE	744.151	1859.07	2830.37	3136.29
Pt-20	TRUE	848.059	1793.7	2683.43	3058.32
Pt-21	TRUE	839.011	1846.9	2751.36	3014.98
Pt-22	TRUE	1449.39	1726.11	2101.97	2346.3
Pt-23	TRUE	1227.69	1876.18	2485.36	2499.48
Pt-24	TRUE	1114.58	1820.94	2502.35	2702.4
Pt-25	TRUE	1277	1705.45	2244.46	2585.45
Pt-26	TRUE	1378.09	1714.75	2172.49	2450.5
Pt-27	TRUE	1274.68	1836.86	2393.39	2478.49
Pt-28	TRUE	1378.83	1536.26	1952.44	2597.11
Pt-29	TRUE	608.316	2352.89	3539.85	2898.55
Pt-30	TRUE	633.549	2346	3519.21	2875.68
Pt-31	TRUE	710.92	2144.02	3192.78	2936.43

## Sheet: Landmarks_2nd_pre_pancreas
Pt-0	TRUE	1295.49	2319.29	4780.65	2875.91
Pt-1	TRUE	1429.93	2072.14	3930.46	2884.44
Pt-2	TRUE	605.604	2356.91	5681.46	4426.84
Pt-3	TRUE	1160.14	2059.2	4260.88	3518.53
Pt-4	TRUE	1502.63	2036.86	3770.98	2735.04
Pt-5	TRUE	1643.32	1892.46	3309.91	2616.41
Pt-6	TRUE	1448	1839.68	3389.09	3144.13
Pt-7	TRUE	1388.97	2062.46	4015.37	2971.17
Pt-8	TRUE	1376.1	2138.69	4209.86	2910.28
Pt-9	TRUE	900.311	1724.98	3919.7	4427.37
Pt-10	TRUE	974.268	2139.31	4698.91	3840.33
Pt-11	TRUE	1113.23	1823.25	3843.05	3877.08
Pt-12	TRUE	1239.99	1765.67	3652.03	3647.21
Pt-13	TRUE	1302.17	2024.15	4027.9	3201.37
Pt-14	TRUE	1321.69	2014.83	3951.8	3174.8
Pt-15	TRUE	1512.81	1284.8	2177.66	3636.9
Pt-16	TRUE	1462.25	1603.92	2892.6	3383.16
Pt-17	TRUE	1557.31	1652.5	2821.91	3132.78
Pt-18	TRUE	1379.04	1296.63	2377.87	3916.53
Pt-19	TRUE	1131.36	1136.75	2350.88	4634.77
Pt-20	TRUE	1364.8	1508.13	2872.33	3673.58
Pt-21	TRUE	1585.34	1840.3	3268.21	2788.21
Pt-22	TRUE	625.407	2027.85	4903.49	4694.22
Pt-23	TRUE	587.523	2119.75	5150.64	4676.24
Pt-24	TRUE	721.135	1643.71	3942.35	4901.9

## Sheet: Landmarks_3rd_pre_pancreas
Pt-0	TRUE	1295.78	2305.18	6655.39	3698.43
Pt-1	TRUE	1160.97	2050.57	5912.11	4501.49
Pt-2	TRUE	603.779	2357.97	7740.41	5947.21
Pt-3	TRUE	1492.38	2041.81	5455.18	3399.03
Pt-4	TRUE	1427.16	2077.35	5653.7	3604.03
Pt-5	TRUE	1446.11	1714.95	4471.29	4004.23
Pt-6	TRUE	1461.63	1606.05	4082.01	4127.92
Pt-7	TRUE	1559.98	1661.9	4078.37	3731.37
Pt-8	TRUE	1391.27	2060.81	5671.89	3767.75
Pt-9	TRUE	1276.72	2003.55	5620.95	4167.94
Pt-10	TRUE	1275.35	1750.19	4878.77	4546.31
Pt-11	TRUE	1448.68	1866.9	4984.27	3822.32
Pt-12	TRUE	1239	1860.47	5246.22	4513.57
Pt-13	TRUE	1428.29	1472.12	3701.97	4383.68
Pt-14	TRUE	1372.96	1466.56	3800.38	4547.17
Pt-15	TRUE	1268.04	1313.83	3539.72	5078.01
Pt-16	TRUE	1217.7	1318.71	3603.32	5252.52
Pt-17	TRUE	1185.25	1236.33	3339.85	5431.04
Pt-18	TRUE	1555.36	1304.83	2970.98	4187.54
Pt-19	TRUE	1512.01	1284.4	3002.08	4343.04
Pt-20	TRUE	1417.22	1253.37	3036.64	4667.84
Pt-21	TRUE	1301.95	1266.74	3302.04	4994.03
Pt-22	TRUE	1284.19	1327.44	3582.56	4999.22
Pt-23	TRUE	783.476	1862.34	5798.35	5952.98
Pt-24	TRUE	786.939	1732.6	5452.07	6155.26
Pt-25	TRUE	1151.84	1745.08	4975.51	4989.58
